# Supplementary material for: Draft of Zucchini (Cucurbita pepo L.) Proteome: A Resource for Genetic and Genomic Studies
Source: Front Genet. 2017 Nov 21;8:181. doi: 10.3389/fgene.2017.00181 (PMC5702489; doi:10.3389/fgene.2017.00181)
Supplement: Supplementary file 1 [file Table1.XLSX]

## Sheet: S.Table1
Supplementary Table 1. Summary of transcriptome sequencing data.
Reads	Total number of paired reads	Average read length (bp)	Total sequence length (bp)	Average quality score
Raw reads	111707208	100	11170720800	37.4
High-quality reads	102995464	98.85	10093555472	38.22

## Sheet: S.Table2
Supplementary Table 2. Protein function annotation by homology-based association.
Gene_ID	SWISS-PROT	TrEMBL	TAIR10	Uniprot-DB
Cup000001g000001.1	sp|F4HVJ3|POD1_ARATH Protein POLLEN DEFECTIVE IN GUIDANCE 1 OS=Arabidopsis thaliana GN=POD1 PE=1 SV=1	tr|A0A1S3BHQ5|A0A1S3BHQ5_CUCME protein POLLEN DEFECTIVE IN GUIDANCE 1 isoform X1 OS=Cucumis melo GN=LOC103490200 PE=4 SV=1	AT1G67960_CONTAINS InterPro DOMAIN/s: Membrane protein,Tapt1/CMV receptor (InterPro:IPR008010); Has 447 Blast hits to 428 proteins in 176 species: Archae - 0; Bacteria - 0; Metazoa - 190; Fungi - 133; Plants - 49; Viruses - 0; Other Eukaryotes - 75 (source: NCBI BLink).
Cup000001g000002.1	sp|Q6ZJM9|EHD3_ORYSJ PHD finger protein EHD3 OS=Oryza sativa subsp. japonica GN=EHD3 PE=1 SV=1	tr|A0A1S4DWX3|A0A1S4DWX3_CUCME remodeling and spacing factor 1 OS=Cucumis melo GN=LOC103490198 PE=4 SV=1	AT1G77250_RING/FYVE/PHD-type zinc finger family protein; FUNCTIONS IN: DNA binding, zinc ion binding; INVOLVED IN: regulation of transcription, DNA-dependent; EXPRESSED IN: 24 plant structures; EXPRESSED DURING: 15 growth stages; CONTAINS InterPro DOMAIN/s: Zinc finger, PHD-type, conserved site (InterPro:IPR019786), Zinc finger, PHD-type (InterPro:IPR001965), Zinc finger, FYVE/PHD-type (InterPro:…
Cup000001g000003.1	sp|O23657|RABC1_ARATH Ras-related protein RABC1 OS=Arabidopsis thaliana GN=RABC1 PE=1 SV=1	tr|A0A0A0KH59|A0A0A0KH59_CUCSA Uncharacterized protein OS=Cucumis sativus GN=Csa_6G395140 PE=4 SV=1	AT1G43890_RAB GTPASE HOMOLOG B18 (RAB18); FUNCTIONS IN: GTP binding; INVOLVED IN: protein transport, small GTPase mediated signal transduction; LOCATED IN: plasma membrane; EXPRESSED IN: 26 plant structures; EXPRESSED DURING: 15 growth stages; CONTAINS InterPro DOMAIN/s: Ras GTPase (InterPro:IPR001806), Small GTP-binding protein (InterPro:IPR005225), Small GTPase (InterPro:IPR020851), Ras (InterP…
Cup000001g000006.1	sp|Q9ZP59|TLP1_ARATH Tubby-like F-box protein 1 OS=Arabidopsis thaliana GN=TULP1 PE=2 SV=1	tr|A0A0A0K9C3|A0A0A0K9C3_CUCSA Tubby-like F-box protein OS=Cucumis sativus GN=Csa_6G043990 PE=3 SV=1	AT1G76900_tubby like protein 1 (TLP1); CONTAINS InterPro DOMAIN/s: F-box domain, cyclin-like (InterPro:IPR001810), Tubby, C-terminal, conserved site (InterPro:IPR018066), Tubby, C-terminal (InterPro:IPR000007); BEST Arabidopsis thaliana protein match is: tubby like protein 10 (TAIR:AT1G25280.1); Has 1519 Blast hits to 1116 proteins in 153 species: Archae - 0; Bacteria - 107; Metazoa - 432; Fungi …
Cup000001g000007.1
Cup000001g000008.1	sp|Q3ED78|C3H7_ARATH Zinc finger CCCH domain-containing protein 7 OS=Arabidopsis thaliana GN=At1g21570 PE=1 SV=1	tr|A0A1S3BGW1|A0A1S3BGW1_CUCME LOW QUALITY PROTEIN: uncharacterized protein LOC103489707 OS=Cucumis melo GN=LOC103489707 PE=4 SV=1	AT1G21580_Zinc finger C-x8-C-x5-C-x3-H type family protein; FUNCTIONS IN: zinc ion binding, nucleic acid binding; INVOLVED IN: biological_process unknown; LOCATED IN: cellular_component unknown; EXPRESSED IN: 23 plant structures; EXPRESSED DURING: 13 growth stages; CONTAINS InterPro DOMAIN/s: Zinc finger, CCCH-type (InterPro:IPR000571); Has 6412 Blast hits to 4180 proteins in 441 species: Archae …
Cup000001g000009.1	sp|Q8W206|CSN6A_ARATH COP9 signalosome complex subunit 6a OS=Arabidopsis thaliana GN=CSN6A PE=1 SV=2	tr|A0A1S3BI92|A0A1S3BI92_CUCME COP9 signalosome complex subunit 6a OS=Cucumis melo GN=LOC103490191 PE=4 SV=1	AT5G56280_COP9 signalosome subunit 6A (CSN6A); CONTAINS InterPro DOMAIN/s: Mov34/MPN/PAD-1 (InterPro:IPR000555); BEST Arabidopsis thaliana protein match is: COP9 signalosome subunit 6B (TAIR:AT4G26430.1); Has 30201 Blast hits to 17322 proteins in 780 species: Archae - 12; Bacteria - 1396; Metazoa - 17338; Fungi - 3422; Plants - 5037; Viruses - 0; Other Eukaryotes - 2996 (source: NCBI BLink).
Cup000001g000010.1	sp|P42762|CLPD_ARATH Chaperone protein ClpD, chloroplastic OS=Arabidopsis thaliana GN=CLPD PE=1 SV=1	tr|A0A1S3BIA0|A0A1S3BIA0_CUCME chaperone protein ClpD, chloroplastic OS=Cucumis melo GN=LOC103490190 PE=4 SV=1	AT5G51070_EARLY RESPONSIVE TO DEHYDRATION 1 (ERD1); FUNCTIONS IN: nucleoside-triphosphatase activity, ATPase activity, nucleotide binding, ATP binding; INVOLVED IN: response to water deprivation; LOCATED IN: chloroplast stroma, chloroplast, chloroplast envelope; EXPRESSED IN: 22 plant structures; EXPRESSED DURING: 13 growth stages; CONTAINS InterPro DOMAIN/s: Clp ATPase, C-terminal (InterPro:IPR0…
Cup000001g000011.A1	sp|P0CB21|Y4645_ARATH Uncharacterized protein At4g26450 OS=Arabidopsis thaliana GN=At4g26450 PE=4 SV=1	tr|A0A1S3BHN6|A0A1S3BHN6_CUCME uncharacterized protein At4g26450 OS=Cucumis melo GN=LOC103490188 PE=4 SV=1	AT4G26450_unknown protein; Has 614 Blast hits to 492 proteins in 137 species: Archae - 0; Bacteria - 94; Metazoa - 255; Fungi - 76; Plants - 69; Viruses - 0; Other Eukaryotes - 120 (source: NCBI BLink).
Cup000001g000012.1	sp|Q9FKT1|LLG1_ARATH GPI-anchored protein LLG1 OS=Arabidopsis thaliana GN=LLG1 PE=1 SV=1	tr|A0A0A0K589|A0A0A0K589_CUCSA Uncharacterized protein OS=Cucumis sativus GN=Csa_7G186180 PE=4 SV=1	AT5G56170_LORELEI-LIKE-GPI-ANCHORED PROTEIN 1 (LLG1); BEST Arabidopsis thaliana protein match is: lorelei (TAIR:AT4G26466.1); Has 1807 Blast hits to 1807 proteins in 277 species: Archae - 0; Bacteria - 0; Metazoa - 736; Fungi - 347; Plants - 385; Viruses - 0; Other Eukaryotes - 339 (source: NCBI BLink).
Cup000001g000013.1	sp|Q9FKT1|LLG1_ARATH GPI-anchored protein LLG1 OS=Arabidopsis thaliana GN=LLG1 PE=1 SV=1	tr|A0A1S3BIW0|A0A1S3BIW0_CUCME GPI-anchored protein LORELEI-like OS=Cucumis melo GN=LOC103490187 PE=4 SV=1	AT5G56170_LORELEI-LIKE-GPI-ANCHORED PROTEIN 1 (LLG1); BEST Arabidopsis thaliana protein match is: lorelei (TAIR:AT4G26466.1); Has 1807 Blast hits to 1807 proteins in 277 species: Archae - 0; Bacteria - 0; Metazoa - 736; Fungi - 347; Plants - 385; Viruses - 0; Other Eukaryotes - 339 (source: NCBI BLink).
Cup000001g000014.1	sp|Q501H5|SFH13_ARATH Phosphatidylinositol/phosphatidylcholine transfer protein SFH13 OS=Arabidopsis thaliana GN=SFH13 PE=2 SV=1	tr|A0A0A0K8I6|A0A0A0K8I6_CUCSA Uncharacterized protein OS=Cucumis sativus GN=Csa_7G186690 PE=4 SV=1	AT1G55690_Sec14p-like phosphatidylinositol transfer family protein; CONTAINS InterPro DOMAIN/s: Cellular retinaldehyde-binding/triple function, C-terminal (InterPro:IPR001251), Cellular retinaldehyde-binding/triple function, N-terminal (InterPro:IPR008273), Phosphatidylinositol transfer protein-like, N-terminal (InterPro:IPR011074); BEST Arabidopsis thaliana protein match is: Sec14p-like phosphat…
Cup000001g000015.1	sp|Q9FKT4|QKIL2_ARATH KH domain-containing protein At5g56140 OS=Arabidopsis thaliana GN=At5g56140 PE=2 SV=1	tr|A0A0A0K3M6|A0A0A0K3M6_CUCSA Uncharacterized protein OS=Cucumis sativus GN=Csa_7G188690 PE=4 SV=1	AT5G56140_RNA-binding KH domain-containing protein; FUNCTIONS IN: RNA binding, nucleic acid binding; INVOLVED IN: biological_process unknown; LOCATED IN: cellular_component unknown; EXPRESSED IN: 22 plant structures; EXPRESSED DURING: 13 growth stages; CONTAINS InterPro DOMAIN/s: K Homology (InterPro:IPR004087); BEST Arabidopsis thaliana protein match is: RNA-binding KH domain-containing protein …
Cup000001g000016.1	sp|Q9FF99|AAP7_ARATH Probable amino acid permease 7 OS=Arabidopsis thaliana GN=AAP7 PE=2 SV=1	tr|V4WH07|V4WH07_9ROSI Uncharacterized protein OS=Citrus clementina GN=CICLE_v10008202mg PE=4 SV=1	AT5G23810_amino acid permease 7 (AAP7); CONTAINS InterPro DOMAIN/s: Amino acid transporter, transmembrane (InterPro:IPR013057); BEST Arabidopsis thaliana protein match is: amino acid permease 8 (TAIR:AT1G10010.1); Has 1807 Blast hits to 1807 proteins in 277 species: Archae - 0; Bacteria - 0; Metazoa - 736; Fungi - 347; Plants - 385; Viruses - 0; Other Eukaryotes - 339 (source: NCBI BLink).
Cup000001g000017.1	sp|Q42601|CARB_ARATH Carbamoyl-phosphate synthase large chain, chloroplastic OS=Arabidopsis thaliana GN=CARB PE=1 SV=1	tr|A0A0A0K592|A0A0A0K592_CUCSA Uncharacterized protein OS=Cucumis sativus GN=Csa_7G189190 PE=3 SV=1	AT1G29900_carbamoyl phosphate synthetase B (CARB); FUNCTIONS IN: catalytic activity, ATP binding; INVOLVED IN: cellular response to phosphate starvation, arginine biosynthetic process; LOCATED IN: chloroplast stroma, chloroplast, membrane; EXPRESSED IN: 24 plant structures; EXPRESSED DURING: 13 growth stages; CONTAINS InterPro DOMAIN/s: Carbamoyl phosphate synthase, large subunit, N-terminal (Int…
Cup000001g000018.1	sp|Q84VX0|RFS1_ARATH Probable galactinol--sucrose galactosyltransferase 1 OS=Arabidopsis thaliana GN=RFS1 PE=2 SV=1	tr|A0A1S3CJT4|A0A1S3CJT4_CUCME probable galactinol--sucrose galactosyltransferase 1 isoform X4 OS=Cucumis melo GN=LOC103501768 PE=4 SV=1	AT1G55740_seed imbibition 1 (SIP1); CONTAINS InterPro DOMAIN/s: Glycoside hydrolase, catalytic core (InterPro:IPR017853), Raffinose synthase (InterPro:IPR008811); BEST Arabidopsis thaliana protein match is: seed imbibition 2 (TAIR:AT3G57520.1); Has 563 Blast hits to 527 proteins in 159 species: Archae - 29; Bacteria - 119; Metazoa - 0; Fungi - 82; Plants - 322; Viruses - 0; Other Eukaryotes - 11 …
Cup000001g000019.A1	sp|A1DCU5|DDI1_NEOFI DNA damage-inducible protein 1 OS=Neosartorya fischeri (strain ATCC 1020 / DSM 3700 / CBS 544.65 / FGSC A1164 / JCM 1740 / NRRL 181 / WB 181) GN=ddi1 PE=3 SV=1	tr|A0A0A0K731|A0A0A0K731_CUCSA Uncharacterized protein OS=Cucumis sativus GN=Csa_7G192190 PE=4 SV=1	AT3G13235_ubiquitin family protein; FUNCTIONS IN: aspartic-type endopeptidase activity; INVOLVED IN: response to cadmium ion; LOCATED IN: cytosol, nucleus; EXPRESSED IN: 24 plant structures; EXPRESSED DURING: 13 growth stages; CONTAINS InterPro DOMAIN/s: Ubiquitin-associated/translation elongation factor EF1B, N-terminal (InterPro:IPR000449), Peptidase aspartic (InterPro:IPR021109), Ubiquitin sub…
Cup000001g000020.1	sp|Q680K8|Y1576_ARATH BTB/POZ domain-containing protein At1g55760 OS=Arabidopsis thaliana GN=At1g55760 PE=2 SV=1	tr|A0A1S3BI89|A0A1S3BI89_CUCME BTB/POZ domain-containing protein At1g55760 OS=Cucumis melo GN=LOC103490179 PE=4 SV=1	AT1G55760_BTB/POZ domain-containing protein; CONTAINS InterPro DOMAIN/s: BTB/POZ (InterPro:IPR013069), BTB/POZ fold (InterPro:IPR011333), Kelch related (InterPro:IPR013089), BTB/POZ-like (InterPro:IPR000210); BEST Arabidopsis thaliana protein match is: BTB/POZ domain-containing protein (TAIR:AT1G21780.2); Has 5280 Blast hits to 5249 proteins in 149 species: Archae - 0; Bacteria - 0; Metazoa - 393…
Cup000001g000021.A1	sp|Q9SJ52|NHL10_ARATH NDR1/HIN1-like protein 10 OS=Arabidopsis thaliana GN=NHL10 PE=2 SV=1	tr|A0A1S3BHM7|A0A1S3BHM7_CUCME uncharacterized protein LOC103490177 OS=Cucumis melo GN=LOC103490177 PE=4 SV=1	AT4G26490_Late embryogenesis abundant (LEA) hydroxyproline-rich glycoprotein family; CONTAINS InterPro DOMAIN/s: Late embryogenesis abundant protein, group 2 (InterPro:IPR004864); BEST Arabidopsis thaliana protein match is: unknown protein (TAIR:AT5G56050.1); Has 421 Blast hits to 420 proteins in 22 species: Archae - 0; Bacteria - 0; Metazoa - 0; Fungi - 0; Plants - 421; Viruses - 0; Other Eukary…
Cup000001g000021.A2	sp|Q9SJ52|NHL10_ARATH NDR1/HIN1-like protein 10 OS=Arabidopsis thaliana GN=NHL10 PE=2 SV=1	tr|A0A1S3BHM7|A0A1S3BHM7_CUCME uncharacterized protein LOC103490177 OS=Cucumis melo GN=LOC103490177 PE=4 SV=1	AT4G26490_Late embryogenesis abundant (LEA) hydroxyproline-rich glycoprotein family; CONTAINS InterPro DOMAIN/s: Late embryogenesis abundant protein, group 2 (InterPro:IPR004864); BEST Arabidopsis thaliana protein match is: unknown protein (TAIR:AT5G56050.1); Has 421 Blast hits to 420 proteins in 22 species: Archae - 0; Bacteria - 0; Metazoa - 0; Fungi - 0; Plants - 421; Viruses - 0; Other Eukary…
Cup000001g000022.1	sp|Q84W65|SUFE1_ARATH SufE-like protein 1, chloroplastic/mitochondrial OS=Arabidopsis thaliana GN=SUFE1 PE=1 SV=2	tr|A0A0A0K8K1|A0A0A0K8K1_CUCSA Uncharacterized protein OS=Cucumis sativus GN=Csa_7G193760 PE=4 SV=1	AT4G26500_chloroplast sulfur E (CPSUFE); FUNCTIONS IN: enzyme activator activity, transcription regulator activity; INVOLVED IN: iron-sulfur cluster assembly, embryo development ending in seed dormancy; LOCATED IN: mitochondrion, chloroplast stroma, chloroplast; EXPRESSED IN: 22 plant structures; EXPRESSED DURING: 13 growth stages; CONTAINS InterPro DOMAIN/s: Fe-S metabolism associated SufE (Inte…
Cup000001g000025.1	sp|Q8VYB2|UKL3_ARATH Uridine kinase-like protein 3 OS=Arabidopsis thaliana GN=UKL3 PE=2 SV=1	tr|A0A0A0K3N9|A0A0A0K3N9_CUCSA Uridine kinase OS=Cucumis sativus GN=Csa_7G195270 PE=3 SV=1	AT1G55810_uridine kinase-like 3 (UKL3); FUNCTIONS IN: uracil phosphoribosyltransferase activity, phosphotransferase activity, alcohol group as acceptor, kinase activity, ATP binding; INVOLVED IN: biosynthetic process, metabolic process; LOCATED IN: cellular_component unknown; EXPRESSED IN: 22 plant structures; EXPRESSED DURING: 13 growth stages; CONTAINS InterPro DOMAIN/s: Phosphoribulokinase/uri…
Cup000001g000026.1	sp|O65583|UKL4_ARATH Uridine kinase-like protein 4 OS=Arabidopsis thaliana GN=UKL4 PE=2 SV=2	tr|A0A0A0K3N9|A0A0A0K3N9_CUCSA Uridine kinase OS=Cucumis sativus GN=Csa_7G195270 PE=3 SV=1	AT4G26510_uridine kinase-like 4 (UKL4); FUNCTIONS IN: uracil phosphoribosyltransferase activity, phosphotransferase activity, alcohol group as acceptor, kinase activity, ATP binding; INVOLVED IN: biosynthetic process, metabolic process; LOCATED IN: cellular_component unknown; EXPRESSED IN: 23 plant structures; EXPRESSED DURING: 15 growth stages; CONTAINS InterPro DOMAIN/s: Phosphoribulokinase/uri…
Cup000001g000027.1	sp|P38166|SFT2_YEAST Protein transport protein SFT2 OS=Saccharomyces cerevisiae (strain ATCC 204508 / S288c) GN=SFT2 PE=1 SV=1	tr|M5VZZ5|M5VZZ5_PRUPE Vesicle transport protein OS=Prunus persica GN=PRUPE_ppa010971mg PE=3 SV=1	AT4G26550_Got1/Sft2-like vescicle transport protein family; FUNCTIONS IN: molecular_function unknown; INVOLVED IN: vesicle-mediated transport; LOCATED IN: cellular_component unknown; EXPRESSED IN: 22 plant structures; EXPRESSED DURING: 13 growth stages; CONTAINS InterPro DOMAIN/s: Vesicle transport protein, Got1/SFT2-like (InterPro:IPR007305), Vesicle transport protein, SFT2-like (InterPro:IPR011…
Cup000001g000028.1	sp|P49351|FPPS1_LUPAL Farnesyl pyrophosphate synthase 1 OS=Lupinus albus GN=FPS1 PE=2 SV=1	tr|A0A1L1WQE6|A0A1L1WQE6_SIRGR Farnesyl pyrophosphate synthase OS=Siraitia grosvenorii GN=FPS1 PE=2 SV=1	AT5G47770_farnesyl diphosphate synthase 1 (FPS1); FUNCTIONS IN: dimethylallyltranstransferase activity, geranyltranstransferase activity; INVOLVED IN: farnesyl diphosphate biosynthetic process, isoprenoid biosynthetic process; EXPRESSED IN: 24 plant structures; EXPRESSED DURING: 14 growth stages; CONTAINS InterPro DOMAIN/s: Terpenoid synthase (InterPro:IPR008949), Polyprenyl synthetase (InterPro:…
Cup000001g000029.1	sp|Q93Z92|RING4_ARATH E3 ubiquitin-protein ligase At4g11680 OS=Arabidopsis thaliana GN=At4g11680 PE=2 SV=1	tr|A0A1S3CI94|A0A1S3CI94_CUCME E3 ubiquitin-protein ligase At4g11680 isoform X1 OS=Cucumis melo GN=LOC103501269 PE=4 SV=1	AT4G26580_RING/U-box superfamily protein; FUNCTIONS IN: zinc ion binding; LOCATED IN: chloroplast; CONTAINS InterPro DOMAIN/s: Zinc finger, RING-type (InterPro:IPR001841), Zinc finger, C3HC4 RING-type (InterPro:IPR018957); BEST Arabidopsis thaliana protein match is: RING/U-box superfamily protein (TAIR:AT5G55970.2); Has 9396 Blast hits to 9372 proteins in 282 species: Archae - 0; Bacteria - 0; Me…
Cup000001g000030.1	sp|B1AZA5|TM245_MOUSE Transmembrane protein 245 OS=Mus musculus GN=Tmem245 PE=1 SV=1	tr|A0A1S3CJU8|A0A1S3CJU8_CUCME uncharacterized protein LOC103501268 OS=Cucumis melo GN=LOC103501268 PE=4 SV=1	AT5G55960_unknown protein; CONTAINS InterPro DOMAIN/s: Uncharacterised protein family UPF0118 (InterPro:IPR002549); Has 30201 Blast hits to 17322 proteins in 780 species: Archae - 12; Bacteria - 1396; Metazoa - 17338; Fungi - 3422; Plants - 5037; Viruses - 0; Other Eukaryotes - 2996 (source: NCBI BLink).
Cup000001g000031.1
Cup000001g000032.A1	sp|Q651X6|CSLE6_ORYSJ Cellulose synthase-like protein E6 OS=Oryza sativa subsp. japonica GN=CSLE6 PE=2 SV=1	tr|A0A1S3CI69|A0A1S3CI69_CUCME cellulose synthase-like protein E1 isoform X1 OS=Cucumis melo GN=LOC103501256 PE=3 SV=1	AT1G55850_cellulose synthase like E1 (CSLE1); FUNCTIONS IN: cellulose synthase activity, transferase activity, transferring glycosyl groups; INVOLVED IN: plant-type cell wall biogenesis, cellulose biosynthetic process, polysaccharide biosynthetic process; LOCATED IN: endoplasmic reticulum, plasma membrane; EXPRESSED IN: 24 plant structures; EXPRESSED DURING: 13 growth stages; CONTAINS InterPro DO…
Cup000001g000033.A1	sp|Q8GYN5|RIN4_ARATH RPM1-interacting protein 4 OS=Arabidopsis thaliana GN=RIN4 PE=1 SV=1	tr|A0A1S3CI83|A0A1S3CI83_CUCME RPM1-interacting protein 4-like isoform X1 OS=Cucumis melo GN=LOC103501257 PE=4 SV=1	AT5G55850_NOI; FUNCTIONS IN: molecular_function unknown; INVOLVED IN: response to nitrate; LOCATED IN: plasma membrane; EXPRESSED IN: 24 plant structures; EXPRESSED DURING: 15 growth stages; CONTAINS InterPro DOMAIN/s: RPM1-interacting protein 4, defence response (InterPro:IPR008700); BEST Arabidopsis thaliana protein match is: RPM1-interacting protein 4 (RIN4) family protein (TAIR:AT2G04410.1); …
Cup000001g000034.1		tr|A0A1S3CI86|A0A1S3CI86_CUCME uncharacterized protein LOC103501255 isoform X2 OS=Cucumis melo GN=LOC103501255 PE=4 SV=1	AT1G55860_ubiquitin-protein ligase 1 (UPL1); FUNCTIONS IN: ubiquitin-protein ligase activity; INVOLVED IN: protein ubiquitination, ubiquitin-dependent protein catabolic process; LOCATED IN: cytosol, mitochondrion, ubiquitin ligase complex, membrane; EXPRESSED IN: guard cell, cultured cell, trichome, leaf; CONTAINS InterPro DOMAIN/s: Ubiquitin-associated/translation elongation factor EF1B, N-termi…
Cup000001g000037.1
Cup000001g000038.1	sp|Q9FM65|FLA1_ARATH Fasciclin-like arabinogalactan protein 1 OS=Arabidopsis thaliana GN=FLA1 PE=1 SV=1	tr|A0A0A0K310|A0A0A0K310_CUCSA Fasciclin-like arabinogalactan protein 11 OS=Cucumis sativus GN=Csa_7G108300 PE=4 SV=1	AT5G55730_FASCICLIN-like arabinogalactan 1 (FLA1); LOCATED IN: anchored to plasma membrane, cell wall, plasma membrane, anchored to membrane; EXPRESSED IN: 23 plant structures; EXPRESSED DURING: 14 growth stages; CONTAINS InterPro DOMAIN/s: FAS1 domain (InterPro:IPR000782); BEST Arabidopsis thaliana protein match is: FASCICLIN-like arabinogalactan 2 (TAIR:AT4G12730.1); Has 1807 Blast hits to 1807…
Cup000001g000039.A1		tr|A0A0A0K6W9|A0A0A0K6W9_CUCSA Uncharacterized protein OS=Cucumis sativus GN=Csa_7G101780 PE=4 SV=1
Cup000001g000040.A1
Cup000001g000041.1	sp|Q8LBL1|KCO1_ARATH Two-pore potassium channel 1 OS=Arabidopsis thaliana GN=TPK1 PE=1 SV=2	tr|A0A1S3CI53|A0A1S3CI53_CUCME two-pore potassium channel 1 isoform X1 OS=Cucumis melo GN=LOC103501240 PE=4 SV=1	AT5G55630_ATKCO1; CONTAINS InterPro DOMAIN/s: EF-Hand 1, calcium-binding site (InterPro:IPR018247), Potassium channel, two pore-domain (InterPro:IPR003280), Ion transport 2 (InterPro:IPR013099); BEST Arabidopsis thaliana protein match is: Ca2+ activated outward rectifying K+ channel 5 (TAIR:AT4G01840.1); Has 4513 Blast hits to 4370 proteins in 1126 species: Archae - 145; Bacteria - 2057; Metazoa …
Cup000001g000042.1		tr|A0A1S3CI59|A0A1S3CI59_CUCME uncharacterized protein LOC103501235 OS=Cucumis melo GN=LOC103501235 PE=4 SV=1	AT5G55610_unknown protein; LOCATED IN: mitochondrion, chloroplast, plastid, membrane; EXPRESSED IN: 25 plant structures; EXPRESSED DURING: 13 growth stages; Has 1807 Blast hits to 1807 proteins in 277 species: Archae - 0; Bacteria - 0; Metazoa - 736; Fungi - 347; Plants - 385; Viruses - 0; Other Eukaryotes - 339 (source: NCBI BLink).
Cup000001g000043.1	sp|Q9FZD9|DUF3_ARATH DUF724 domain-containing protein 3 OS=Arabidopsis thaliana GN=DUF3 PE=1 SV=1	tr|A0A0A0K8F5|A0A0A0K8F5_CUCSA Uncharacterized protein OS=Cucumis sativus GN=Csa_7G160520 PE=4 SV=1	AT5G55600_agenet domain-containing protein / bromo-adjacent homology (BAH) domain-containing protein; FUNCTIONS IN: RNA binding, DNA binding; INVOLVED IN: biological_process unknown; LOCATED IN: cellular_component unknown; EXPRESSED IN: 22 plant structures; EXPRESSED DURING: 13 growth stages; CONTAINS InterPro DOMAIN/s: Tudor-like, plant (InterPro:IPR014002), Agenet (InterPro:IPR008395), Bromo ad…
Cup000001g000044.1	sp|Q9SJQ1|PXC1_ARATH Leucine-rich repeat receptor-like protein kinase PXC1 OS=Arabidopsis thaliana GN=PXC1 PE=1 SV=1	tr|A0A1S3CJQ7|A0A1S3CJQ7_CUCME probable leucine-rich repeat receptor-like protein kinase At1g68400 isoform X1 OS=Cucumis melo GN=LOC103501232 PE=4 SV=1	AT2G36570_Leucine-rich repeat protein kinase family protein; FUNCTIONS IN: protein serine/threonine kinase activity, kinase activity, ATP binding; INVOLVED IN: transmembrane receptor protein tyrosine kinase signaling pathway, protein amino acid phosphorylation; LOCATED IN: plasma membrane; EXPRESSED IN: 21 plant structures; EXPRESSED DURING: 13 growth stages; CONTAINS InterPro DOMAIN/s: Protein k…
Cup000001g000045.1	sp|Q84R21|Y1559_ARATH DUF21 domain-containing protein At1g55930, chloroplastic OS=Arabidopsis thaliana GN=CBSDUFCH2 PE=2 SV=2	tr|A0A1S3CI33|A0A1S3CI33_CUCME DUF21 domain-containing protein At1g55930, chloroplastic isoform X1 OS=Cucumis melo GN=LOC103501228 PE=4 SV=1	AT1G55930_CBS domain-containing protein / transporter associated domain-containing protein; FUNCTIONS IN: molecular_function unknown; INVOLVED IN: biological_process unknown; LOCATED IN: chloroplast; EXPRESSED IN: 23 plant structures; EXPRESSED DURING: 13 growth stages; CONTAINS InterPro DOMAIN/s: Protein of unknown function DUF21 (InterPro:IPR002550), Transporter-associated domain (InterPro:IPR0…
Cup000001g000046.A1	sp|Q8S904|MFDX2_ARATH Adrenodoxin-like protein 2, mitochondrial OS=Arabidopsis thaliana GN=MFDX2 PE=2 SV=1	tr|A0A1S4E4Q5|A0A1S4E4Q5_CUCME 2Fe-2S ferredoxin-like isoform X1 OS=Cucumis melo GN=LOC103501227 PE=4 SV=1	AT4G21090_MITOCHONDRIAL FERREDOXIN 2 (MFDX2); FUNCTIONS IN: electron carrier activity, iron-sulfur cluster binding, 2 iron, 2 sulfur cluster binding; LOCATED IN: mitochondrion; EXPRESSED IN: 22 plant structures; EXPRESSED DURING: 13 growth stages; CONTAINS InterPro DOMAIN/s: Ferredoxin (InterPro:IPR001041), Adrenodoxin (InterPro:IPR001055), Beta-grasp fold, ferredoxin-type (InterPro:IPR012675), A…
Cup000001g000047.1	sp|Q9LK64|AB3C_ARATH ABC transporter C family member 3 OS=Arabidopsis thaliana GN=ABCC3 PE=1 SV=1	tr|A0A1S3CIL2|A0A1S3CIL2_CUCME LOW QUALITY PROTEIN: ABC transporter C family member 3-like OS=Cucumis melo GN=LOC103501226 PE=4 SV=1	AT3G13080_multidrug resistance-associated protein 3 (MRP3); FUNCTIONS IN: chlorophyll catabolite transmembrane transporter activity, ATPase activity, coupled to transmembrane movement of substances, glutathione S-conjugate-exporting ATPase activity; INVOLVED IN: transport, transmembrane transport; LOCATED IN: apoplast, vacuolar membrane, plasma membrane, plant-type vacuole; EXPRESSED IN: 6 plant …
Cup000001g000048.1	sp|Q9LK61|RR10_ARATH 30S ribosomal protein S10, chloroplastic OS=Arabidopsis thaliana GN=RPS10 PE=2 SV=1	tr|A0A1S3CI46|A0A1S3CI46_CUCME 30S ribosomal protein S10, chloroplastic OS=Cucumis melo GN=LOC103501224 PE=3 SV=1	AT3G13120_Ribosomal protein S10p/S20e family protein; FUNCTIONS IN: structural constituent of ribosome, RNA binding; INVOLVED IN: translation; LOCATED IN: small ribosomal subunit, chloroplast; EXPRESSED IN: 22 plant structures; EXPRESSED DURING: 13 growth stages; CONTAINS InterPro DOMAIN/s: Ribosomal protein S10 subgroup (InterPro:IPR005731), Ribosomal protein S10, conserved site (InterPro:IPR018…
Cup000001g000049.1		tr|A0A1S3CI39|A0A1S3CI39_CUCME uncharacterized protein LOC103501223 OS=Cucumis melo GN=LOC103501223 PE=4 SV=1	AT1G50570_Calcium-dependent lipid-binding (CaLB domain) family protein; CONTAINS InterPro DOMAIN/s: C2 calcium/lipid-binding domain, CaLB (InterPro:IPR008973), C2 calcium-dependent membrane targeting (InterPro:IPR000008); BEST Arabidopsis thaliana protein match is: Calcium-dependent lipid-binding (CaLB domain) family protein (TAIR:AT5G55530.2); Has 225 Blast hits to 222 proteins in 54 species: Ar…
Cup000001g000050.1	sp|Q9SEE4|PIRL_SOLLC Pirin-like protein OS=Solanum lycopersicum PE=2 SV=1	tr|A0A0A0LAT1|A0A0A0LAT1_CUCSA Uncharacterized protein OS=Cucumis sativus GN=Csa_3G760550 PE=3 SV=1	AT1G50590_RmlC-like cupins superfamily protein; CONTAINS InterPro DOMAIN/s: Pirin, C-terminal (InterPro:IPR008778), Pirin (InterPro:IPR012093), Cupin, RmlC-type (InterPro:IPR011051), Pirin, N-terminal (InterPro:IPR003829); BEST Arabidopsis thaliana protein match is: RmlC-like cupins superfamily protein (TAIR:AT2G43120.1); Has 7420 Blast hits to 7420 proteins in 1472 species: Archae - 66; Bacteria…
Cup000001g000051.1	sp|Q9FJ62|GPDL4_ARATH Glycerophosphodiester phosphodiesterase GDPDL4 OS=Arabidopsis thaliana GN=GDPDL4 PE=1 SV=1	tr|A0A0A0LBB3|A0A0A0LBB3_CUCSA Glycerophosphoryl diester phosphodiesterase OS=Cucumis sativus GN=Csa_3G760530 PE=4 SV=1	AT5G55480_SHV3-like 1 (SVL1); FUNCTIONS IN: phosphoric diester hydrolase activity, glycerophosphodiester phosphodiesterase activity; INVOLVED IN: trichome differentiation, cell wall pectin metabolic process, glycerol metabolic process, guard cell morphogenesis, plant-type cell wall cellulose metabolic process; LOCATED IN: anchored to plasma membrane, plasma membrane, anchored to membrane; EXPRESS…
Cup000001g000052.1
Cup000001g000053.A1	sp|Q8S397|NHX4_ARATH Sodium/hydrogen exchanger 4 OS=Arabidopsis thaliana GN=NHX4 PE=2 SV=2	tr|A0A0A0LAS6|A0A0A0LAS6_CUCSA Uncharacterized protein OS=Cucumis sativus GN=Csa_3G760500 PE=4 SV=1	AT5G55450_Bifunctional inhibitor/lipid-transfer protein/seed storage 2S albumin superfamily protein; FUNCTIONS IN: lipid binding; INVOLVED IN: response to other organism, lipid transport; LOCATED IN: endomembrane system; EXPRESSED IN: 15 plant structures; EXPRESSED DURING: 13 growth stages; CONTAINS InterPro DOMAIN/s: Bifunctional inhibitor/plant lipid transfer protein/seed storage (InterPro:IPR0…
Cup000001g000053.A2	sp|Q8S397|NHX4_ARATH Sodium/hydrogen exchanger 4 OS=Arabidopsis thaliana GN=NHX4 PE=2 SV=2	tr|A0A0A0LAS6|A0A0A0LAS6_CUCSA Uncharacterized protein OS=Cucumis sativus GN=Csa_3G760500 PE=4 SV=1	AT5G55450_Bifunctional inhibitor/lipid-transfer protein/seed storage 2S albumin superfamily protein; FUNCTIONS IN: lipid binding; INVOLVED IN: response to other organism, lipid transport; LOCATED IN: endomembrane system; EXPRESSED IN: 15 plant structures; EXPRESSED DURING: 13 growth stages; CONTAINS InterPro DOMAIN/s: Bifunctional inhibitor/plant lipid transfer protein/seed storage (InterPro:IPR0…
Cup000001g000054.1	sp|Q08747|UAF30_YEAST Upstream activation factor subunit UAF30 OS=Saccharomyces cerevisiae (strain ATCC 204508 / S288c) GN=UAF30 PE=1 SV=1	tr|A0A0A0LEG4|A0A0A0LEG4_CUCSA Uncharacterized protein OS=Cucumis sativus GN=Csa_3G758990 PE=4 SV=1	AT4G22360_SWIB complex BAF60b domain-containing protein; CONTAINS InterPro DOMAIN/s: SWIB/MDM2 domain (InterPro:IPR003121), SWIB domain (InterPro:IPR019835), DEK, C-terminal (InterPro:IPR014876); BEST Arabidopsis thaliana protein match is: SWIB complex BAF60b domain-containing protein (TAIR:AT3G19080.1); Has 30201 Blast hits to 17322 proteins in 780 species: Archae - 12; Bacteria - 1396; Metazoa …
Cup000001g000055.1	sp|Q9FJ76|WAXS5_ARATH Probable long-chain-alcohol O-fatty-acyltransferase 5 OS=Arabidopsis thaliana GN=AT5 PE=2 SV=1	tr|A0A0A0K8E9|A0A0A0K8E9_CUCSA Uncharacterized protein OS=Cucumis sativus GN=Csa_7G145990 PE=4 SV=1	AT5G55340_MBOAT (membrane bound O-acyl transferase) family protein; CONTAINS InterPro DOMAIN/s: Wax synthase (InterPro:IPR017088); BEST Arabidopsis thaliana protein match is: MBOAT (membrane bound O-acyl transferase) family protein (TAIR:AT5G55350.1); Has 1807 Blast hits to 1807 proteins in 277 species: Archae - 0; Bacteria - 0; Metazoa - 736; Fungi - 347; Plants - 385; Viruses - 0; Other Eukaryo…
Cup000001g000056.1	sp|Q9SA23|SYP51_ARATH Syntaxin-51 OS=Arabidopsis thaliana GN=SYP51 PE=1 SV=1	tr|A0A1S3BHF8|A0A1S3BHF8_CUCME syntaxin-51-like OS=Cucumis melo GN=LOC103490119 PE=4 SV=1	AT1G16240_syntaxin of plants 51 (SYP51); FUNCTIONS IN: SNAP receptor activity; INVOLVED IN: vesicle-mediated transport; LOCATED IN: endosome membrane, vacuole; EXPRESSED IN: 24 plant structures; EXPRESSED DURING: 15 growth stages; CONTAINS InterPro DOMAIN/s: Target SNARE coiled-coil domain (InterPro:IPR000727), Syntaxin/epimorphin, conserved site (InterPro:IPR006012); BEST Arabidopsis thaliana pr…
Cup000001g000057.1		tr|A0A0A0K352|A0A0A0K352_CUCSA Uncharacterized protein OS=Cucumis sativus GN=Csa_7G179620 PE=4 SV=1	AT3G20300_Protein of unknown function (DUF3537); CONTAINS InterPro DOMAIN/s: Protein of unknown function DUF3537 (InterPro:IPR021924); BEST Arabidopsis thaliana protein match is: Protein of unknown function (DUF3537) (TAIR:AT1G50630.1); Has 143 Blast hits to 143 proteins in 16 species: Archae - 0; Bacteria - 0; Metazoa - 0; Fungi - 0; Plants - 141; Viruses - 0; Other Eukaryotes - 2 (source: NCBI …
Cup000001g000058.1	sp|Q8RWE8|GGAP1_ARATH GDP-L-galactose phosphorylase 1 OS=Arabidopsis thaliana GN=VTC2 PE=1 SV=1	tr|A0A0A0K5F4|A0A0A0K5F4_CUCSA Uncharacterized protein OS=Cucumis sativus GN=Csa_7G219200 PE=4 SV=1	AT4G26850_vitamin c defective 2 (VTC2); FUNCTIONS IN: in 8 functions; INVOLVED IN: response to jasmonic acid stimulus, L-ascorbic acid biosynthetic process, defense response to bacterium, response to heat, defense response by callose deposition in cell wall; LOCATED IN: cellular_component unknown; EXPRESSED IN: 23 plant structures; EXPRESSED DURING: 15 growth stages; BEST Arabidopsis thaliana pro…
Cup000001g000059.1	sp|O49460|PHB1_ARATH Prohibitin-1, mitochondrial OS=Arabidopsis thaliana GN=PHB1 PE=1 SV=1	tr|A0A0A0K3U5|A0A0A0K3U5_CUCSA Prohibitin OS=Cucumis sativus GN=Csa_7G214200 PE=4 SV=1	AT4G28510_prohibitin 1 (PHB1); INVOLVED IN: response to stress; LOCATED IN: mitochondrion, plasma membrane, respiratory chain complex I; EXPRESSED IN: 10 plant structures; CONTAINS InterPro DOMAIN/s: Prohibitin (InterPro:IPR000163), Band 7 protein (InterPro:IPR001107); BEST Arabidopsis thaliana protein match is: prohibitin 6 (TAIR:AT2G20530.2); Has 4079 Blast hits to 4077 proteins in 1204 species…
Cup000001g000060.1	sp|Q6IP65|RCD1_XENLA Cell differentiation protein RCD1 homolog OS=Xenopus laevis GN=rqcd1 PE=2 SV=1	tr|A0A0A0K791|A0A0A0K791_CUCSA Uncharacterized protein OS=Cucumis sativus GN=Csa_7G214190 PE=4 SV=1	AT3G20800_Cell differentiation, Rcd1-like protein; CONTAINS InterPro DOMAIN/s: Cell differentiation, Rcd1-like (InterPro:IPR007216); BEST Arabidopsis thaliana protein match is: Cell differentiation, Rcd1-like protein (TAIR:AT5G12980.1); Has 491 Blast hits to 488 proteins in 205 species: Archae - 0; Bacteria - 0; Metazoa - 160; Fungi - 135; Plants - 110; Viruses - 0; Other Eukaryotes - 86 (source:…
Cup000001g000061.1	sp|Q8H107|ODO2B_ARATH Dihydrolipoyllysine-residue succinyltransferase component of 2-oxoglutarate dehydrogenase complex 2, mitochondrial OS=Arabidopsis thaliana GN=At4g26910 PE=1 SV=2	tr|A0A1S3BHH7|A0A1S3BHH7_CUCME dihydrolipoyllysine-residue succinyltransferase component of 2-oxoglutarate dehydrogenase complex 1, mitochondrial OS=Cucumis melo GN=LOC103490134 PE=4 SV=1	AT4G26910_Dihydrolipoamide succinyltransferase; FUNCTIONS IN: zinc ion binding, acyltransferase activity; INVOLVED IN: tricarboxylic acid cycle, metabolic process; LOCATED IN: mitochondrion, membrane; EXPRESSED IN: 25 plant structures; EXPRESSED DURING: 15 growth stages; CONTAINS InterPro DOMAIN/s: Dihydrolipoamide succinyltransferase (InterPro:IPR006255), 2-oxo acid dehydrogenase, lipoyl-binding…
Cup000001g000062.1	sp|Q8LEA0|LPXK_ARATH Probable tetraacyldisaccharide 4'-kinase, mitochondrial OS=Arabidopsis thaliana GN=LPXK PE=2 SV=1	tr|A0A1S3BI39|A0A1S3BI39_CUCME probable tetraacyldisaccharide 4'-kinase, mitochondrial OS=Cucumis melo GN=LOC103490135 PE=3 SV=1	AT3G20480_tetraacyldisaccharide 4'-kinase family protein; FUNCTIONS IN: tetraacyldisaccharide 4'-kinase activity, ATP binding; INVOLVED IN: lipid A biosynthetic process; LOCATED IN: membrane; EXPRESSED IN: sepal, root, flower, seed; EXPRESSED DURING: petal differentiation and expansion stage, E expanded cotyledon stage; CONTAINS InterPro DOMAIN/s: Tetraacyldisaccharide 4&apos;-kinase (InterPro:IP…
Cup000001g000063.1		tr|A0A0A0K5D7|A0A0A0K5D7_CUCSA Uncharacterized protein OS=Cucumis sativus GN=Csa_7G210580 PE=4 SV=1	AT4G26980_RNI-like superfamily protein; Has 687 Blast hits to 557 proteins in 86 species: Archae - 0; Bacteria - 0; Metazoa - 376; Fungi - 15; Plants - 236; Viruses - 0; Other Eukaryotes - 60 (source: NCBI BLink).
Cup000001g000065.1	sp|Q66GQ2|Y5162_ARATH Uncharacterized protein At5g41620 OS=Arabidopsis thaliana GN=At5g41620 PE=2 SV=2	tr|A0A0A0K768|A0A0A0K768_CUCSA Uncharacterized protein OS=Cucumis sativus GN=Csa_7G209530 PE=4 SV=1	AT1G50660_unknown protein; INVOLVED IN: biological_process unknown; LOCATED IN: chloroplast; EXPRESSED IN: 22 plant structures; EXPRESSED DURING: 13 growth stages; BEST Arabidopsis thaliana protein match is: unknown protein (TAIR:AT3G20350.1); Has 21445 Blast hits to 15134 proteins in 1325 species: Archae - 461; Bacteria - 2309; Metazoa - 11052; Fungi - 1737; Plants - 1035; Viruses - 42; Other Eu…
Cup000001g000066.1	sp|Q9SAB1|HSP7Q_ARATH Heat shock 70 kDa protein 16 OS=Arabidopsis thaliana GN=HSP70-16 PE=2 SV=1	tr|A0A1S3CNF5|A0A1S3CNF5_CUCME heat shock 70 kDa protein 16 OS=Cucumis melo GN=LOC103502780 PE=3 SV=1	AT1G11660_heat shock protein 70 (Hsp 70) family protein; FUNCTIONS IN: ATP binding; INVOLVED IN: protein folding; LOCATED IN: cellular_component unknown; EXPRESSED IN: 24 plant structures; EXPRESSED DURING: 15 growth stages; CONTAINS InterPro DOMAIN/s: Heat shock protein Hsp70 (InterPro:IPR001023), Heat shock protein 70 (InterPro:IPR013126); BEST Arabidopsis thaliana protein match is: Heat shock …
Cup000001g000067.1		tr|A0A1S3BYV4|A0A1S3BYV4_CUCME uncharacterized protein LOC103494941 OS=Cucumis melo GN=LOC103494941 PE=4 SV=1	AT4G27020_unknown protein; FUNCTIONS IN: molecular_function unknown; LOCATED IN: vacuole; BEST Arabidopsis thaliana protein match is: unknown protein (TAIR:AT5G54870.1); Has 1807 Blast hits to 1807 proteins in 277 species: Archae - 0; Bacteria - 0; Metazoa - 736; Fungi - 347; Plants - 385; Viruses - 0; Other Eukaryotes - 339 (source: NCBI BLink).
Cup000001g000068.1	sp|Q9T041|TOR1_ARATH Microtubule-associated protein TORTIFOLIA1 OS=Arabidopsis thaliana GN=TOR1 PE=1 SV=2	tr|A0A1S3BYB5|A0A1S3BYB5_CUCME microtubule-associated protein TORTIFOLIA1 OS=Cucumis melo GN=LOC103494913 PE=4 SV=1	AT4G27060_TORTIFOLIA 1 (TOR1); CONTAINS InterPro DOMAIN/s: Armadillo-like helical (InterPro:IPR011989), Armadillo-type fold (InterPro:IPR016024); BEST Arabidopsis thaliana protein match is: ARM repeat superfamily protein (TAIR:AT1G50890.1); Has 232 Blast hits to 225 proteins in 36 species: Archae - 2; Bacteria - 8; Metazoa - 6; Fungi - 6; Plants - 191; Viruses - 0; Other Eukaryotes - 19 (source: …
Cup000001g000069.1	sp|Q9STS7|CHL_ARATH Chloroplastic lipocalin OS=Arabidopsis thaliana GN=CHL PE=1 SV=1	tr|A0A1S3BYS9|A0A1S3BYS9_CUCME chloroplastic lipocalin OS=Cucumis melo GN=LOC103494915 PE=3 SV=1	AT3G47860_chloroplastic lipocalin (CHL); FUNCTIONS IN: binding; INVOLVED IN: response to oxidative stress; LOCATED IN: thylakoid lumen, chloroplast thylakoid membrane, chloroplast; EXPRESSED IN: 22 plant structures; EXPRESSED DURING: 13 growth stages; CONTAINS InterPro DOMAIN/s: Lipocalin-like (InterPro:IPR013208), Lipocalin conserved site (InterPro:IPR022272), Calycin (InterPro:IPR012674), Calyc…
Cup000001g000070.1	sp|Q94B38|GPT2_ARATH Glucose-6-phosphate/phosphate translocator 2, chloroplastic OS=Arabidopsis thaliana GN=GPT2 PE=2 SV=2	tr|A0A0A0LXV7|A0A0A0LXV7_CUCSA Uncharacterized protein OS=Cucumis sativus GN=Csa_1G660150 PE=4 SV=1	AT1G61800_glucose-6-phosphate/phosphate translocator 2 (GPT2); FUNCTIONS IN: antiporter activity, glucose-6-phosphate transmembrane transporter activity; INVOLVED IN: in 7 processes; LOCATED IN: plasma membrane; EXPRESSED IN: 16 plant structures; EXPRESSED DURING: 10 growth stages; CONTAINS InterPro DOMAIN/s: Tpt phosphate/phosphoenolpyruvate translocator (InterPro:IPR004696), Protein of unknown …
Cup000001g000071.1	sp|Q8LC95|ENL3_ARATH Early nodulin-like protein 3 OS=Arabidopsis thaliana GN=At5g25090 PE=1 SV=2	tr|A0A1S3BYY3|A0A1S3BYY3_CUCME early nodulin-like protein 3 OS=Cucumis melo GN=LOC103494925 PE=4 SV=1	AT3G20570_early nodulin-like protein 9 (ENODL9); FUNCTIONS IN: electron carrier activity, copper ion binding; LOCATED IN: anchored to membrane; EXPRESSED IN: 22 plant structures; EXPRESSED DURING: 13 growth stages; CONTAINS InterPro DOMAIN/s: Plastocyanin-like (InterPro:IPR003245), Cupredoxin (InterPro:IPR008972); BEST Arabidopsis thaliana protein match is: early nodulin-like protein 14 (TAIR:AT2…
Cup000001g000072.1	sp|Q94C53|DDRGK_ARATH DDRGK domain-containing protein 1 OS=Arabidopsis thaliana GN=At4g27120 PE=2 SV=1	tr|A0A0A0L7V5|A0A0A0L7V5_CUCSA Uncharacterized protein OS=Cucumis sativus GN=Csa_3G423830 PE=4 SV=1	AT4G27120_CONTAINS InterPro DOMAIN/s: DDRGK domain (InterPro:IPR019153); Has 30201 Blast hits to 17322 proteins in 780 species: Archae - 12; Bacteria - 1396; Metazoa - 17338; Fungi - 3422; Plants - 5037; Viruses - 0; Other Eukaryotes - 2996 (source: NCBI BLink).
Cup000001g000073.1
Cup000001g000074.1	sp|P69325|UBIQP_SOYBN Polyubiquitin OS=Glycine max GN=SUBI-1 PE=2 SV=2	tr|A0A0V0RCK1|A0A0V0RCK1_9BILA Polyubiquitin 11 (Fragment) OS=Trichinella nelsoni GN=UBQ11 PE=4 SV=1	AT4G02890_UBQ14; INVOLVED IN: protein modification process, ubiquitin-dependent protein catabolic process; LOCATED IN: vacuole; EXPRESSED IN: 24 plant structures; EXPRESSED DURING: 15 growth stages; CONTAINS InterPro DOMAIN/s: Ubiquitin subgroup (InterPro:IPR019956), Ubiquitin conserved site (InterPro:IPR019954), Ubiquitin (InterPro:IPR000626), Ubiquitin supergroup (InterPro:IPR019955); BEST Arab…
Cup000001g000075.1	sp|Q9FH37|ILR3_ARATH Transcription factor ILR3 OS=Arabidopsis thaliana GN=ILR3 PE=1 SV=1	tr|A0A0A0L7P5|A0A0A0L7P5_CUCSA Uncharacterized protein OS=Cucumis sativus GN=Csa_3G416140 PE=4 SV=1	AT5G54680_iaa-leucine resistant3 (ILR3); FUNCTIONS IN: DNA binding, sequence-specific DNA binding transcription factor activity; INVOLVED IN: regulation of transcription; LOCATED IN: nucleus; EXPRESSED IN: 24 plant structures; EXPRESSED DURING: 15 growth stages; CONTAINS InterPro DOMAIN/s: Helix-loop-helix DNA-binding domain (InterPro:IPR001092), Helix-loop-helix DNA-binding (InterPro:IPR011598);…
Cup000001g000076.1	sp|P46875|KN14N_ARATH Kinesin-like protein KIN-14N OS=Arabidopsis thaliana GN=KIN14N PE=1 SV=1	tr|A0A1S3BYW9|A0A1S3BYW9_CUCME kinesin-3 isoform X2 OS=Cucumis melo GN=LOC103494957 PE=3 SV=1	AT5G54670_kinesin 3 (ATK3); FUNCTIONS IN: microtubule binding, microtubule motor activity, ATPase activity; INVOLVED IN: microtubule-based movement; EXPRESSED IN: 17 plant structures; EXPRESSED DURING: 7 growth stages; CONTAINS InterPro DOMAIN/s: Kinesin, motor region, conserved site (InterPro:IPR019821), Kinesin, motor domain (InterPro:IPR001752); BEST Arabidopsis thaliana protein match is: kine…
Cup000001g000077.A1
Cup000001g000078.1
Cup000001g000079.1	sp|Q9FIU5|CRLK1_ARATH Calcium/calmodulin-regulated receptor-like kinase 1 OS=Arabidopsis thaliana GN=CRLK1 PE=1 SV=1	tr|A0A0A0LAH7|A0A0A0LAH7_CUCSA Uncharacterized protein OS=Cucumis sativus GN=Csa_3G406030 PE=4 SV=1	AT5G54590_Protein kinase superfamily protein; FUNCTIONS IN: protein serine/threonine kinase activity, protein kinase activity, ATP binding; INVOLVED IN: protein amino acid phosphorylation; LOCATED IN: endomembrane system; EXPRESSED IN: 12 plant structures; EXPRESSED DURING: 7 growth stages; CONTAINS InterPro DOMAIN/s: Protein kinase, catalytic domain (InterPro:IPR000719), Serine/threonine-protein…
Cup000001g000080.1	sp|Q9FNR1|RBG3_ARATH Glycine-rich RNA-binding protein 3, mitochondrial OS=Arabidopsis thaliana GN=RBG3 PE=2 SV=1	tr|A0A0A0LD10|A0A0A0LD10_CUCSA Uncharacterized protein OS=Cucumis sativus GN=Csa_3G403980 PE=4 SV=1	AT5G54580_RNA-binding (RRM/RBD/RNP motifs) family protein; FUNCTIONS IN: RNA binding, nucleotide binding, nucleic acid binding; INVOLVED IN: biological_process unknown; EXPRESSED IN: 22 plant structures; EXPRESSED DURING: 13 growth stages; CONTAINS InterPro DOMAIN/s: RNA recognition motif, RNP-1 (InterPro:IPR000504), Nucleotide-binding, alpha-beta plait (InterPro:IPR012677); BEST Arabidopsis thal…
Cup000001g000081.1
Cup000001g000083.1		tr|A0A0A0LBB2|A0A0A0LBB2_CUCSA Uncharacterized protein OS=Cucumis sativus GN=Csa_3G402460 PE=4 SV=1	AT5G54540_Uncharacterised conserved protein (UCP012943); CONTAINS InterPro DOMAIN/s: Uncharacterised conserved protein UCP012943 (InterPro:IPR016606); Has 1807 Blast hits to 1807 proteins in 277 species: Archae - 0; Bacteria - 0; Metazoa - 736; Fungi - 347; Plants - 385; Viruses - 0; Other Eukaryotes - 339 (source: NCBI BLink).
Cup000001g000084.1		tr|A0A1S3BZT2|A0A1S3BZT2_CUCME uncharacterized protein LOC103494976 OS=Cucumis melo GN=LOC103494976 PE=4 SV=1	AT5G54530_Protein of unknown function, DUF538; INVOLVED IN: biological_process unknown; LOCATED IN: endomembrane system; EXPRESSED IN: 16 plant structures; EXPRESSED DURING: 6 growth stages; CONTAINS InterPro DOMAIN/s: Protein of unknown function DUF538 (InterPro:IPR007493); BEST Arabidopsis thaliana protein match is: Protein of unknown function, DUF538 (TAIR:AT1G61667.1); Has 418 Blast hits to 4…
Cup000001g000085.1	sp|O81832|Y4729_ARATH G-type lectin S-receptor-like serine/threonine-protein kinase At4g27290 OS=Arabidopsis thaliana GN=At4g27290 PE=3 SV=4	tr|A0A1S3BZ12|A0A1S3BZ12_CUCME G-type lectin S-receptor-like serine/threonine-protein kinase At4g27290 OS=Cucumis melo GN=LOC103494982 PE=4 SV=1	AT4G27290_S-locus lectin protein kinase family protein; FUNCTIONS IN: sugar binding, protein serine/threonine kinase activity, protein kinase activity, ATP binding; INVOLVED IN: protein amino acid phosphorylation, recognition of pollen; LOCATED IN: endomembrane system; CONTAINS InterPro DOMAIN/s: Curculin-like (mannose-binding) lectin (InterPro:IPR001480), Apple-like (InterPro:IPR003609), PAN-2 d…
Cup000001g000086.1	sp|O81832|Y4729_ARATH G-type lectin S-receptor-like serine/threonine-protein kinase At4g27290 OS=Arabidopsis thaliana GN=At4g27290 PE=3 SV=4	tr|A0A1S3BZ12|A0A1S3BZ12_CUCME G-type lectin S-receptor-like serine/threonine-protein kinase At4g27290 OS=Cucumis melo GN=LOC103494982 PE=4 SV=1	AT4G27290_S-locus lectin protein kinase family protein; FUNCTIONS IN: sugar binding, protein serine/threonine kinase activity, protein kinase activity, ATP binding; INVOLVED IN: protein amino acid phosphorylation, recognition of pollen; LOCATED IN: endomembrane system; CONTAINS InterPro DOMAIN/s: Curculin-like (mannose-binding) lectin (InterPro:IPR001480), Apple-like (InterPro:IPR003609), PAN-2 d…
Cup000001g000087.1	sp|Q8L4N1|PHO34_ARATH Universal stress protein PHOS34 OS=Arabidopsis thaliana GN=PHOS34 PE=1 SV=1	tr|A0A1S3BYL4|A0A1S3BYL4_CUCME uncharacterized protein LOC103494986 OS=Cucumis melo GN=LOC103494986 PE=4 SV=1	AT4G27320_PHOS34; FUNCTIONS IN: molecular_function unknown; INVOLVED IN: response to molecule of fungal origin, response to stress; LOCATED IN: chloroplast; EXPRESSED IN: 22 plant structures; EXPRESSED DURING: 13 growth stages; CONTAINS InterPro DOMAIN/s: UspA (InterPro:IPR006016), Rossmann-like alpha/beta/alpha sandwich fold (InterPro:IPR014729), Universal stress protein A (InterPro:IPR006015); …
Cup000001g000088.1		tr|A0A1S3BZ23|A0A1S3BZ23_CUCME uncharacterized protein LOC103494992 OS=Cucumis melo GN=LOC103494992 PE=4 SV=1	AT5G54240_Protein of unknown function (DUF1223); CONTAINS InterPro DOMAIN/s: Protein of unknown function DUF1223 (InterPro:IPR010634); BEST Arabidopsis thaliana protein match is: Protein of unknown function (DUF1223) (TAIR:AT4G27350.1); Has 1807 Blast hits to 1807 proteins in 277 species: Archae - 0; Bacteria - 0; Metazoa - 736; Fungi - 347; Plants - 385; Viruses - 0; Other Eukaryotes - 339 (sour…
Cup000001g000089.1	sp|F4K0A6|MYO2_ARATH Myosin-2 OS=Arabidopsis thaliana GN=VIII-2 PE=2 SV=1	tr|A0A1S3BYM4|A0A1S3BYM4_CUCME myosin-2 OS=Cucumis melo GN=LOC103494996 PE=4 SV=1	AT5G54280_myosin 2 (ATM2); FUNCTIONS IN: motor activity; INVOLVED IN: actin filament-based movement; LOCATED IN: plasma membrane, myosin complex; EXPRESSED IN: 24 plant structures; EXPRESSED DURING: 15 growth stages; CONTAINS InterPro DOMAIN/s: Myosin head, motor domain (InterPro:IPR001609), IQ calmodulin-binding region (InterPro:IPR000048); BEST Arabidopsis thaliana protein match is: P-loop cont…
Cup000001g000092.1	sp|Q9FL69|AGD5_ARATH Probable ADP-ribosylation factor GTPase-activating protein AGD5 OS=Arabidopsis thaliana GN=AGD5 PE=1 SV=1	tr|A0A0A0LIL4|A0A0A0LIL4_CUCSA Uncharacterized protein OS=Cucumis sativus GN=Csa_3G851770 PE=4 SV=1	AT5G54310_ARF-GAP domain 5 (AGD5); FUNCTIONS IN: ARF GTPase activator activity, DNA binding, zinc ion binding; INVOLVED IN: floral organ abscission, activation of ARF GTPase activity; LOCATED IN: cytosol, trans-Golgi network, endosome, nucleus; EXPRESSED IN: 23 plant structures; EXPRESSED DURING: 15 growth stages; CONTAINS InterPro DOMAIN/s: Arf GTPase activating protein (InterPro:IPR001164); BES…
Cup000001g000093.1		tr|A0A0J8CH31|A0A0J8CH31_BETVU Uncharacterized protein OS=Beta vulgaris subsp. vulgaris GN=BVRB_4g087250 PE=4 SV=1
Cup000001g000094.1	sp|F4K0C4|TR130_ARATH Trafficking protein particle complex II-specific subunit 130 homolog OS=Arabidopsis thaliana GN=TRS130 PE=1 SV=1	tr|A0A1S3BZ53|A0A1S3BZ53_CUCME LOW QUALITY PROTEIN: trafficking protein particle complex II-specific subunit 130 homolog OS=Cucumis melo GN=LOC103495014 PE=4 SV=1	AT5G54440_CLUB (CLUB); CONTAINS InterPro DOMAIN/s: Protein of unknown function DUF3758 (InterPro:IPR022233); Has 362 Blast hits to 266 proteins in 127 species: Archae - 0; Bacteria - 0; Metazoa - 146; Fungi - 118; Plants - 63; Viruses - 0; Other Eukaryotes - 35 (source: NCBI BLink).
Cup000001g000095.A1		tr|A0A0A0LD23|A0A0A0LD23_CUCSA Uncharacterized protein OS=Cucumis sativus GN=Csa_3G852440 PE=4 SV=1	AT3G15518_unknown protein; FUNCTIONS IN: molecular_function unknown; INVOLVED IN: biological_process unknown; LOCATED IN: cellular_component unknown; Has 30201 Blast hits to 17322 proteins in 780 species: Archae - 12; Bacteria - 1396; Metazoa - 17338; Fungi - 3422; Plants - 5037; Viruses - 0; Other Eukaryotes - 2996 (source: NCBI BLink).
Cup000001g000096.1	sp|Q93VY3|NAC72_ARATH NAC domain-containing protein 72 OS=Arabidopsis thaliana GN=NAC072 PE=2 SV=1	tr|A0A1S3C0D5|A0A1S3C0D5_CUCME NAC domain-containing protein 72-like OS=Cucumis melo GN=LOC103495020 PE=4 SV=1	AT4G27410_RESPONSIVE TO DESICCATION 26 (RD26); CONTAINS InterPro DOMAIN/s: No apical meristem (NAM) protein (InterPro:IPR003441); BEST Arabidopsis thaliana protein match is: NAC domain containing protein 19 (TAIR:AT1G52890.1); Has 297 Blast hits to 297 proteins in 44 species: Archae - 0; Bacteria - 0; Metazoa - 0; Fungi - 0; Plants - 297; Viruses - 0; Other Eukaryotes - 0 (source: NCBI BLink).
Cup000001g000097.1	sp|F4IEM5|GCR2_ARATH LanC-like protein GCR2 OS=Arabidopsis thaliana GN=GCR2 PE=1 SV=1	tr|A0A0A0L279|A0A0A0L279_CUCSA Uncharacterized protein OS=Cucumis sativus GN=Csa_4G638330 PE=4 SV=1	AT1G52920_G protein coupled receptor (GPCR); CONTAINS InterPro DOMAIN/s: LanC-like protein, eukaryotic (InterPro:IPR020464), Six-hairpin glycosidase-like (InterPro:IPR008928), Lanthionine synthetase C-like (InterPro:IPR007822); BEST Arabidopsis thaliana protein match is: GCR2-like 2 (TAIR:AT2G20770.1); Has 681 Blast hits to 670 proteins in 211 species: Archae - 0; Bacteria - 184; Metazoa - 280; F…
Cup000001g000098.1	sp|P24805|TSJT1_TOBAC Stem-specific protein TSJT1 OS=Nicotiana tabacum GN=TSJT1 PE=2 SV=1	tr|A0A0A0L069|A0A0A0L069_CUCSA Uncharacterized protein OS=Cucumis sativus GN=Csa_4G638320 PE=4 SV=1	AT4G27450_Aluminium induced protein with YGL and LRDR motifs; FUNCTIONS IN: molecular_function unknown; INVOLVED IN: biological_process unknown; LOCATED IN: cytosol, nucleus, plasma membrane; EXPRESSED IN: 25 plant structures; EXPRESSED DURING: 14 growth stages; BEST Arabidopsis thaliana protein match is: Aluminium induced protein with YGL and LRDR motifs (TAIR:AT3G15450.1); Has 30201 Blast hits …
Cup000001g000099.1
Cup000001g000100.1	sp|Q9FN03|UVR8_ARATH Ultraviolet-B receptor UVR8 OS=Arabidopsis thaliana GN=UVR8 PE=1 SV=1	tr|A0A0A0L4R5|A0A0A0L4R5_CUCSA Uncharacterized protein OS=Cucumis sativus GN=Csa_4G637810 PE=4 SV=1	AT3G15430_Regulator of chromosome condensation (RCC1) family protein; CONTAINS InterPro DOMAIN/s: Regulator of chromosome condensation/beta-lactamase-inhibitor protein II (InterPro:IPR009091), Regulator of chromosome condensation, RCC1 (InterPro:IPR000408); BEST Arabidopsis thaliana protein match is: Regulator of chromosome condensation (RCC1) family protein (TAIR:AT3G26100.2); Has 18094 Blast hi…
Cup000001g000101.1	sp|Q54I48|CTL2_DICDI Choline transporter-like protein 2 OS=Dictyostelium discoideum GN=slc44a2 PE=3 SV=1	tr|A0A0A0L4R1|A0A0A0L4R1_CUCSA Uncharacterized protein OS=Cucumis sativus GN=Csa_4G637760 PE=3 SV=1	AT3G15380_Plasma-membrane choline transporter family protein; INVOLVED IN: biological_process unknown; LOCATED IN: plasma membrane; EXPRESSED IN: 22 plant structures; EXPRESSED DURING: 13 growth stages; CONTAINS InterPro DOMAIN/s: Protein of unknown function DUF580 (InterPro:IPR007603); Has 948 Blast hits to 937 proteins in 182 species: Archae - 0; Bacteria - 0; Metazoa - 503; Fungi - 120; Plants…
Cup000001g000102.1	sp|Q8GUK7|RMA3_ARATH E3 ubiquitin-protein ligase RMA3 OS=Arabidopsis thaliana GN=RMA3 PE=1 SV=1	tr|A0A0A0KZN0|A0A0A0KZN0_CUCSA Uncharacterized protein OS=Cucumis sativus GN=Csa_4G637750 PE=4 SV=1	AT4G27470_RING membrane-anchor 3 (RMA3); CONTAINS InterPro DOMAIN/s: Zinc finger, RING-type, conserved site (InterPro:IPR017907), Zinc finger, RING-type (InterPro:IPR001841), Zinc finger, C3HC4 RING-type (InterPro:IPR018957); BEST Arabidopsis thaliana protein match is: RING membrane-anchor 1 (TAIR:AT4G03510.2); Has 2828 Blast hits to 2826 proteins in 265 species: Archae - 0; Bacteria - 0; Metazoa…
Cup000001g000103.1	sp|Q94KR7|IF1C_SOYBN Translation initiation factor IF-1, chloroplastic OS=Glycine max GN=infA PE=2 SV=1	tr|A0A0A0L4Q7|A0A0A0L4Q7_CUCSA Uncharacterized protein OS=Cucumis sativus GN=Csa_4G637710 PE=3 SV=1	AT4G11175_Nucleic acid-binding, OB-fold-like protein; FUNCTIONS IN: RNA binding, translation initiation factor activity; INVOLVED IN: translational initiation; LOCATED IN: chloroplast; EXPRESSED IN: 22 plant structures; EXPRESSED DURING: 13 growth stages; CONTAINS InterPro DOMAIN/s: Nucleic acid-binding, OB-fold-like (InterPro:IPR016027), Nucleic acid-binding, OB-fold (InterPro:IPR012340), S1, IF…
Cup000001g000104.1	sp|Q8GY87|UBC26_ARATH Probable ubiquitin-conjugating enzyme E2 26 OS=Arabidopsis thaliana GN=UBC26 PE=2 SV=2	tr|A0A1S3BTW8|A0A1S3BTW8_CUCME probable ubiquitin-conjugating enzyme E2 25 isoform X1 OS=Cucumis melo GN=LOC103493488 PE=3 SV=1	AT1G53025_Ubiquitin-conjugating enzyme family protein; FUNCTIONS IN: small conjugating protein ligase activity; INVOLVED IN: regulation of protein metabolic process, post-translational protein modification; CONTAINS InterPro DOMAIN/s: Ubiquitin-conjugating enzyme/RWD-like (InterPro:IPR016135), Ubiquitin-conjugating enzyme, E2 (InterPro:IPR000608); BEST Arabidopsis thaliana protein match is: ubiqu…
Cup000001g000105.1	sp|E0CSI1|MTBC1_VITVI Probable bifunctional methylthioribulose-1-phosphate dehydratase/enolase-phosphatase E1 1 OS=Vitis vinifera GN=VIT_19s0014g02480 PE=3 SV=2	tr|A0A1S3BUN0|A0A1S3BUN0_CUCME Probable bifunctional methylthioribulose-1-phosphate dehydratase/enolase-phosphatase E1 OS=Cucumis melo GN=LOC103493479 PE=3 SV=1	AT5G53850_haloacid dehalogenase-like hydrolase family protein; FUNCTIONS IN: hydrolase activity, ion binding, methylthioribulose 1-phosphate dehydratase activity, metal ion binding; INVOLVED IN: L-methionine salvage; LOCATED IN: chloroplast stroma, chloroplast; EXPRESSED IN: 23 plant structures; EXPRESSED DURING: 13 growth stages; CONTAINS InterPro DOMAIN/s: Class II aldolase/adducin, N-terminal …
Cup000001g000107.A1
Cup000001g000108.1	sp|Q58G01|LHWL3_ARATH Transcription factor bHLH155 OS=Arabidopsis thaliana GN=BHLH155 PE=2 SV=1	tr|A0A1S3CLD9|A0A1S3CLD9_CUCME uncharacterized protein LOC103501770 OS=Cucumis melo GN=LOC103501770 PE=4 SV=1	AT5G53900_Serine/threonine-protein kinase WNK (With No Lysine)-related; BEST Arabidopsis thaliana protein match is: Serine/threonine-protein kinase WNK (With No Lysine)-related (TAIR:AT3G15240.2); Has 145 Blast hits to 145 proteins in 15 species: Archae - 0; Bacteria - 0; Metazoa - 2; Fungi - 0; Plants - 143; Viruses - 0; Other Eukaryotes - 0 (source: NCBI BLink).
Cup000001g000109.1	sp|Q8LFP1|PRA1H_ARATH PRA1 family protein H OS=Arabidopsis thaliana GN=PRA1H PE=2 SV=1	tr|A0A1S3CLE4|A0A1S3CLE4_CUCME PRA1 family protein OS=Cucumis melo GN=LOC103501773 PE=3 SV=1	AT4G27540_prenylated RAB acceptor 1.H (PRA1.H); CONTAINS InterPro DOMAIN/s: Prenylated rab acceptor PRA1 (InterPro:IPR004895); Has 30201 Blast hits to 17322 proteins in 780 species: Archae - 12; Bacteria - 1396; Metazoa - 17338; Fungi - 3422; Plants - 5037; Viruses - 0; Other Eukaryotes - 2996 (source: NCBI BLink).
Cup000001g000110.1		tr|A0A0A0L248|A0A0A0L248_CUCSA Uncharacterized protein OS=Cucumis sativus GN=Csa_4G630530 PE=4 SV=1
Cup000001g000111.1	sp|Q9FN32|YIPL7_ARATH Protein yippee-like At5g53940 OS=Arabidopsis thaliana GN=At5g53940 PE=2 SV=1	tr|A0A1S4E4C9|A0A1S4E4C9_CUCME Protein yippee-like OS=Cucumis melo GN=LOC103501778 PE=3 SV=1	AT5G53940_Yippee family putative zinc-binding protein; CONTAINS InterPro DOMAIN/s: Yippee-like protein (InterPro:IPR004910); BEST Arabidopsis thaliana protein match is: Yippee family putative zinc-binding protein (TAIR:AT2G40110.1); Has 1807 Blast hits to 1807 proteins in 277 species: Archae - 0; Bacteria - 0; Metazoa - 736; Fungi - 347; Plants - 385; Viruses - 0; Other Eukaryotes - 339 (source: …
Cup000001g000112.1	sp|O80340|ERF78_ARATH Ethylene-responsive transcription factor 4 OS=Arabidopsis thaliana GN=ERF4 PE=1 SV=1	tr|A0A1S3CLM9|A0A1S3CLM9_CUCME ethylene-responsive transcription factor 4 OS=Cucumis melo GN=LOC103501853 PE=4 SV=1	AT3G15210_ethylene responsive element binding factor 4 (ERF4); CONTAINS InterPro DOMAIN/s: DNA-binding, integrase-type (InterPro:IPR016177), Pathogenesis-related transcriptional factor/ERF, DNA-binding (InterPro:IPR001471); BEST Arabidopsis thaliana protein match is: ethylene response factor 8 (TAIR:AT1G53170.1); Has 6170 Blast hits to 5786 proteins in 253 species: Archae - 0; Bacteria - 0; Metaz…
Cup000001g000113.1	sp|Q9ASV6|RR20_ARATH 30S ribosomal protein S20, chloroplastic OS=Arabidopsis thaliana GN=RPS20 PE=2 SV=1	tr|A0A1S3CJU9|A0A1S3CJU9_CUCME 30S ribosomal protein S20, chloroplastic OS=Cucumis melo GN=LOC103501779 PE=3 SV=1	AT3G15190_chloroplast 30S ribosomal protein S20, putative; FUNCTIONS IN: structural constituent of ribosome, RNA binding; INVOLVED IN: translation, ribosome biogenesis; LOCATED IN: ribosome, chloroplast stroma, chloroplast, membrane; EXPRESSED IN: 22 plant structures; EXPRESSED DURING: 13 growth stages; CONTAINS InterPro DOMAIN/s: Ribosomal protein S20 (InterPro:IPR002583); Has 3989 Blast hits to…
Cup000001g000114.1
Cup000001g000115.1	sp|O04017|NAC98_ARATH Protein CUP-SHAPED COTYLEDON 2 OS=Arabidopsis thaliana GN=NAC098 PE=1 SV=1	tr|A0A0A0L3C7|A0A0A0L3C7_CUCSA Uncharacterized protein OS=Cucumis sativus GN=Csa_4G629480 PE=4 SV=1	AT5G53950_CUP-SHAPED COTYLEDON 2 (CUC2); CONTAINS InterPro DOMAIN/s: No apical meristem (NAM) protein (InterPro:IPR003441); BEST Arabidopsis thaliana protein match is: NAC (No Apical Meristem) domain transcriptional regulator superfamily protein (TAIR:AT3G15170.1); Has 1807 Blast hits to 1807 proteins in 277 species: Archae - 0; Bacteria - 0; Metazoa - 736; Fungi - 347; Plants - 385; Viruses - 0;…
Cup000001g000116.1
Cup000001g000117.1	sp|Q9C5V5|GLR28_ARATH Glutamate receptor 2.8 OS=Arabidopsis thaliana GN=GLR2.8 PE=2 SV=2	tr|A0A1S3CJX0|A0A1S3CJX0_CUCME Glutamate receptor OS=Cucumis melo GN=LOC103501798 PE=3 SV=1	AT2G29110_glutamate receptor 2.8 (GLR2.8); FUNCTIONS IN: intracellular ligand-gated ion channel activity; INVOLVED IN: cellular calcium ion homeostasis, response to light stimulus; LOCATED IN: endomembrane system, membrane; EXPRESSED IN: 7 plant structures; EXPRESSED DURING: 6 growth stages; CONTAINS InterPro DOMAIN/s: Extracellular solute-binding protein, family 3 (InterPro:IPR001638), Ionotropi…
Cup000001g000118.1		tr|A0A0A0L4M5|A0A0A0L4M5_CUCSA Uncharacterized protein OS=Cucumis sativus GN=Csa_4G628340 PE=4 SV=1
Cup000001g000120.1	sp|Q8LPR5|TCP4_ARATH Transcription factor TCP4 OS=Arabidopsis thaliana GN=TCP4 PE=1 SV=1	tr|A0A1S3CJX5|A0A1S3CJX5_CUCME transcription factor TCP4 OS=Cucumis melo GN=LOC103501801 PE=4 SV=1	AT3G15030_TCP family transcription factor 4 (TCP4); CONTAINS InterPro DOMAIN/s: Transcription factor, TCP (InterPro:IPR005333), Transcription factor TCP subgroup (InterPro:IPR017887); BEST Arabidopsis thaliana protein match is: TEOSINTE BRANCHED 1, cycloidea and PCF transcription factor 3 (TAIR:AT1G53230.1); Has 1577 Blast hits to 1575 proteins in 330 species: Archae - 0; Bacteria - 0; Metazoa - …
Cup000001g000121.1		tr|A0A0A0KZJ5|A0A0A0KZJ5_CUCSA Uncharacterized protein OS=Cucumis sativus GN=Csa_4G627790 PE=4 SV=1	AT1G17780_unknown protein; BEST Arabidopsis thaliana protein match is: unknown protein (TAIR:AT2G16575.1); Has 13 Blast hits to 13 proteins in 2 species: Archae - 0; Bacteria - 0; Metazoa - 0; Fungi - 0; Plants - 13; Viruses - 0; Other Eukaryotes - 0 (source: NCBI BLink).
Cup000001g000123.1	sp|Q9LKA4|UBA2C_ARATH UBP1-associated protein 2C OS=Arabidopsis thaliana GN=UBA2C PE=2 SV=1	tr|A0A0A0KYY6|A0A0A0KYY6_CUCSA Uncharacterized protein OS=Cucumis sativus GN=Csa_4G083660 PE=4 SV=1	AT3G15010_RNA-binding (RRM/RBD/RNP motifs) family protein; FUNCTIONS IN: RNA binding, nucleotide binding, nucleic acid binding; INVOLVED IN: leaf senescence, cell death, ethylene biosynthetic process, defense response; LOCATED IN: nucleolus, nucleus; EXPRESSED IN: 24 plant structures; EXPRESSED DURING: 13 growth stages; CONTAINS InterPro DOMAIN/s: RNA recognition motif, RNP-1 (InterPro:IPR000504)…
Cup000001g000124.1	sp|P81898|PNAA_PRUDU Peptide-N4-(N-acetyl-beta-glucosaminyl)asparagine amidase A OS=Prunus dulcis PE=1 SV=2	tr|A0A1S3CJY5|A0A1S3CJY5_CUCME peptide-N4-(N-acetyl-beta- glucosaminyl)asparagine amidase A OS=Cucumis melo GN=LOC103501812 PE=4 SV=1	AT3G14920_Peptide-N4-(N-acetyl-beta-glucosaminyl)asparagine amidase A protein; INVOLVED IN: biological_process unknown; LOCATED IN: plasma membrane, vacuole, plant-type cell wall; EXPRESSED IN: 23 plant structures; EXPRESSED DURING: 13 growth stages; CONTAINS InterPro DOMAIN/s: Peptide-N4-(N-acetyl-beta-glucosaminyl)asparagine amidase A (InterPro:IPR021102); BEST Arabidopsis thaliana protein matc…
Cup000001g000125.1		tr|A0A1S3CJY7|A0A1S3CJY7_CUCME rab3 GTPase-activating protein non-catalytic subunit isoform X1 OS=Cucumis melo GN=LOC103501813 PE=4 SV=1	AT3G14910_unknown protein; Has 158 Blast hits to 158 proteins in 77 species: Archae - 0; Bacteria - 0; Metazoa - 104; Fungi - 0; Plants - 33; Viruses - 0; Other Eukaryotes - 21 (source: NCBI BLink).
Cup000001g000126.1	sp|Q6DG43|UBTD2_DANRE Ubiquitin domain-containing protein 2 OS=Danio rerio GN=ubtd2 PE=2 SV=1	tr|A0A1S3CJZ5|A0A1S3CJZ5_CUCME ubiquitin domain-containing protein 1-like OS=Cucumis melo GN=LOC103501821 PE=4 SV=1	AT1G53400_Ubiquitin domain-containing protein; INVOLVED IN: N-terminal protein myristoylation; LOCATED IN: cellular_component unknown; EXPRESSED IN: 24 plant structures; EXPRESSED DURING: 15 growth stages; BEST Arabidopsis thaliana protein match is: Ubiquitin domain-containing protein (TAIR:AT5G45740.1); Has 319 Blast hits to 318 proteins in 112 species: Archae - 0; Bacteria - 0; Metazoa - 144; F…
Cup000001g000127.1		tr|A0A0A0L212|A0A0A0L212_CUCSA Uncharacterized protein OS=Cucumis sativus GN=Csa_4G626070 PE=4 SV=1	AT3G14860_NHL domain-containing protein; CONTAINS InterPro DOMAIN/s: NHL repeat (InterPro:IPR001258), Six-bladed beta-propeller, TolB-like (InterPro:IPR011042); BEST Arabidopsis thaliana protein match is: NHL domain-containing protein (TAIR:AT1G70280.2); Has 2752 Blast hits to 1249 proteins in 210 species: Archae - 76; Bacteria - 1297; Metazoa - 50; Fungi - 0; Plants - 213; Viruses - 0; Other Euk…
Cup000001g000128.1
Cup000001g000129.1	sp|C0LGG9|Y5344_ARATH Probable LRR receptor-like serine/threonine-protein kinase At1g53440 OS=Arabidopsis thaliana GN=At1g53440 PE=2 SV=2	tr|A0A1S4E524|A0A1S4E524_CUCME probable LRR receptor-like serine/threonine-protein kinase At1g53440 isoform X2 OS=Cucumis melo GN=LOC103501837 PE=4 SV=1	AT1G53440_Leucine-rich repeat transmembrane protein kinase; FUNCTIONS IN: kinase activity; INVOLVED IN: protein amino acid phosphorylation; LOCATED IN: plasma membrane; EXPRESSED IN: 22 plant structures; EXPRESSED DURING: 13 growth stages; CONTAINS InterPro DOMAIN/s: Serine/threonine-protein kinase domain (InterPro:IPR002290), Leucine-rich repeat (InterPro:IPR001611), Serine-threonine/tyrosine-pr…
Cup000001g000130.A1	sp|C0LGN2|Y3148_ARATH Probable leucine-rich repeat receptor-like serine/threonine-protein kinase At3g14840 OS=Arabidopsis thaliana GN=LRR-RLK PE=2 SV=1	tr|A0A0A0KZG7|A0A0A0KZG7_CUCSA Uncharacterized protein OS=Cucumis sativus GN=Csa_4G624460 PE=4 SV=1	AT3G14840_Leucine-rich repeat transmembrane protein kinase; FUNCTIONS IN: protein kinase activity, ATP binding; INVOLVED IN: protein amino acid phosphorylation; LOCATED IN: plasma membrane; EXPRESSED IN: 25 plant structures; EXPRESSED DURING: 14 growth stages; BEST Arabidopsis thaliana protein match is: Leucine-rich repeat transmembrane protein kinase (TAIR:AT1G07650.1); Has 83 Blast hits to 83 p…
Cup000001g000130.A2	sp|C0LGN2|Y3148_ARATH Probable leucine-rich repeat receptor-like serine/threonine-protein kinase At3g14840 OS=Arabidopsis thaliana GN=LRR-RLK PE=2 SV=1	tr|A0A0A0KZG7|A0A0A0KZG7_CUCSA Uncharacterized protein OS=Cucumis sativus GN=Csa_4G624460 PE=4 SV=1	AT3G14840_Leucine-rich repeat transmembrane protein kinase; FUNCTIONS IN: protein kinase activity, ATP binding; INVOLVED IN: protein amino acid phosphorylation; LOCATED IN: plasma membrane; EXPRESSED IN: 25 plant structures; EXPRESSED DURING: 14 growth stages; BEST Arabidopsis thaliana protein match is: Leucine-rich repeat transmembrane protein kinase (TAIR:AT1G07650.1); Has 83 Blast hits to 83 p…
Cup000001g000131.1	sp|Q9SYL9|RK13_ARATH 50S ribosomal protein L13, chloroplastic OS=Arabidopsis thaliana GN=RPL13 PE=2 SV=1	tr|A0A0A0KZG1|A0A0A0KZG1_CUCSA Uncharacterized protein OS=Cucumis sativus GN=Csa_4G623380 PE=3 SV=1	AT1G78630_embryo defective 1473 (emb1473); FUNCTIONS IN: structural constituent of ribosome; INVOLVED IN: translation, embryo development ending in seed dormancy; LOCATED IN: thylakoid, ribosome, chloroplast, chloroplast stroma; EXPRESSED IN: 23 plant structures; EXPRESSED DURING: 13 growth stages; CONTAINS InterPro DOMAIN/s: Ribosomal protein L13, bacterial-type (InterPro:IPR005823), Ribosomal p…
Cup000001g000132.1	sp|H2DH21|C7A29_PANGI Cytochrome P450 CYP72A219 OS=Panax ginseng PE=2 SV=1	tr|A0A1S3B801|A0A1S3B801_CUCME cytochrome P450 CYP72A219-like OS=Cucumis melo GN=LOC103486999 PE=3 SV=1	AT3G14610_cytochrome P450, family 72, subfamily A, polypeptide 7 (CYP72A7); FUNCTIONS IN: electron carrier activity, monooxygenase activity, iron ion binding, oxygen binding, heme binding; INVOLVED IN: oxidation reduction; LOCATED IN: endoplasmic reticulum; EXPRESSED IN: 16 plant structures; EXPRESSED DURING: 6 growth stages; CONTAINS InterPro DOMAIN/s: Cytochrome P450 (InterPro:IPR001128), Cytoc…
Cup000001g000133.1	sp|Q9C8L4|ETHE1_ARATH Persulfide dioxygenase ETHE1 homolog, mitochondrial OS=Arabidopsis thaliana GN=GLY3 PE=1 SV=3	tr|A0A1S3CJS9|A0A1S3CJS9_CUCME persulfide dioxygenase ETHE1 homolog, mitochondrial OS=Cucumis melo GN=LOC103501765 PE=4 SV=1	AT1G53580_glyoxalase II 3 (GLY3); FUNCTIONS IN: hydrolase activity, acting on ester bonds, hydroxyacylglutathione hydrolase activity; INVOLVED IN: response to salt stress, methylglyoxal catabolic process to D-lactate; EXPRESSED IN: 23 plant structures; EXPRESSED DURING: 14 growth stages; CONTAINS InterPro DOMAIN/s: Beta-lactamase-like (InterPro:IPR001279); BEST Arabidopsis thaliana protein match …
Cup000001g000134.1	sp|Q9LUD7|CALS8_ARATH Putative callose synthase 8 OS=Arabidopsis thaliana GN=CALS8 PE=3 SV=2	tr|A0A0A0L1X5|A0A0A0L1X5_CUCSA Uncharacterized protein OS=Cucumis sativus GN=Csa_4G621160 PE=4 SV=1	AT3G14570_glucan synthase-like 4 (GSL04); FUNCTIONS IN: transferase activity, transferring glycosyl groups, 1,3-beta-glucan synthase activity; INVOLVED IN: 1,3-beta-glucan biosynthetic process; LOCATED IN: 1,3-beta-glucan synthase complex, membrane; EXPRESSED IN: 23 plant structures; EXPRESSED DURING: 15 growth stages; CONTAINS InterPro DOMAIN/s: Glycosyl transferase, family 48 (InterPro:IPR00344…
Cup000001g000135.1		tr|A0A0A0L4H1|A0A0A0L4H1_CUCSA Uncharacterized protein OS=Cucumis sativus GN=Csa_4G620640 PE=4 SV=1	AT3G17640_Leucine-rich repeat (LRR) family protein; CONTAINS InterPro DOMAIN/s: Leucine-rich repeat-containing N-terminal domain, type 2 (InterPro:IPR013210), Leucine-rich repeat (InterPro:IPR001611); BEST Arabidopsis thaliana protein match is: Leucine-rich repeat (LRR) family protein (TAIR:AT1G03440.1); Has 49064 Blast hits to 19347 proteins in 858 species: Archae - 12; Bacteria - 2546; Metazoa …
Cup000001g000136.1	sp|Q00451|PRF1_SOLLC 36.4 kDa proline-rich protein OS=Solanum lycopersicum GN=TPRP-F1 PE=2 SV=1	tr|A0A1S3CLY0|A0A1S3CLY0_CUCME 36.4 kDa proline-rich protein OS=Cucumis melo GN=LOC103502467 PE=4 SV=1	AT3G22142_Bifunctional inhibitor/lipid-transfer protein/seed storage 2S albumin superfamily protein; INVOLVED IN: lipid transport; LOCATED IN: cellular_component unknown; CONTAINS InterPro DOMAIN/s: Bifunctional inhibitor/plant lipid transfer protein/seed storage (InterPro:IPR016140), Plant lipid transfer protein/seed storage/trypsin-alpha amylase inhibitor (InterPro:IPR003612), Plant lipid trans…
Cup000001g000137.1	sp|Q9SD84|PDCB2_ARATH PLASMODESMATA CALLOSE-BINDING PROTEIN 2 OS=Arabidopsis thaliana GN=PDCB2 PE=1 SV=1	tr|A0A0A0KZY0|A0A0A0KZY0_CUCSA Uncharacterized protein OS=Cucumis sativus GN=Csa_4G620610 PE=4 SV=1	AT1G79480_Carbohydrate-binding X8 domain superfamily protein; LOCATED IN: endomembrane system; CONTAINS InterPro DOMAIN/s: X8 (InterPro:IPR012946); BEST Arabidopsis thaliana protein match is: O-Glycosyl hydrolases family 17 protein (TAIR:AT5G67460.1); Has 160219 Blast hits to 72886 proteins in 2601 species: Archae - 191; Bacteria - 25459; Metazoa - 60697; Fungi - 27560; Plants - 16034; Viruses - …
Cup000001g000138.1
Cup000001g000139.1	sp|Q9SLG3|ZIP3_ARATH Zinc transporter 3 OS=Arabidopsis thaliana GN=ZIP3 PE=2 SV=1	tr|A0A1S3CNI3|A0A1S3CNI3_CUCME zinc transporter 5-like OS=Cucumis melo GN=LOC103502480 PE=3 SV=1	AT2G32270_zinc transporter 3 precursor (ZIP3); FUNCTIONS IN: zinc ion transmembrane transporter activity; INVOLVED IN: zinc ion transport; LOCATED IN: endomembrane system, integral to membrane, membrane; EXPRESSED IN: root; CONTAINS InterPro DOMAIN/s: Zinc/iron permease, fungal/plant (InterPro:IPR004698), Zinc/iron permease (InterPro:IPR003689); BEST Arabidopsis thaliana protein match is: zinc tr…
Cup000001g000140.1	sp|Q9ZV56|CCT1_ARATH Choline-phosphate cytidylyltransferase 1 OS=Arabidopsis thaliana GN=CCT1 PE=1 SV=1	tr|A0A1S3CM33|A0A1S3CM33_CUCME choline-phosphate cytidylyltransferase 2-like OS=Cucumis melo GN=LOC103502481 PE=4 SV=1	AT4G15130_phosphorylcholine cytidylyltransferase2 (CCT2); CONTAINS InterPro DOMAIN/s: Rossmann-like alpha/beta/alpha sandwich fold (InterPro:IPR014729), Cytidyltransferase-related (InterPro:IPR004821), Cytidylyltransferase (InterPro:IPR004820); BEST Arabidopsis thaliana protein match is: phosphorylcholine cytidylyltransferase (TAIR:AT2G32260.1); Has 2568 Blast hits to 2194 proteins in 660 species…
Cup000001g000142.1	sp|A3KPF8|PP131_ARATH Pentatricopeptide repeat-containing protein At1g79080, chloroplastic OS=Arabidopsis thaliana GN=At1g79080 PE=2 SV=1	tr|A0A0A0L2W8|A0A0A0L2W8_CUCSA Uncharacterized protein OS=Cucumis sativus GN=Csa_4G613170 PE=4 SV=1	AT1G79080_Pentatricopeptide repeat (PPR) superfamily protein; INVOLVED IN: biological_process unknown; LOCATED IN: chloroplast; EXPRESSED IN: 21 plant structures; EXPRESSED DURING: 12 growth stages; CONTAINS InterPro DOMAIN/s: Pentatricopeptide repeat (InterPro:IPR002885); BEST Arabidopsis thaliana protein match is: Pentatricopeptide repeat (PPR-like) superfamily protein (TAIR:AT1G09900.1); Has 4…
Cup000001g000143.1	sp|Q86TB9|PATL1_HUMAN Protein PAT1 homolog 1 OS=Homo sapiens GN=PATL1 PE=1 SV=2	tr|A0A1S3BAS9|A0A1S3BAS9_CUCME protein PAT1 homolog 1 OS=Cucumis melo GN=LOC103487656 PE=4 SV=1	AT1G79090_FUNCTIONS IN: molecular_function unknown; INVOLVED IN: biological_process unknown; LOCATED IN: cellular_component unknown; EXPRESSED IN: 25 plant structures; EXPRESSED DURING: 15 growth stages; CONTAINS InterPro DOMAIN/s: Topoisomerase II-associated protein PAT1 (InterPro:IPR019167); BEST Arabidopsis thaliana protein match is: Topoisomerase II-associated protein PAT1 (TAIR:AT3G22270.1);…
Cup000001g000144.A1		tr|A0A1S3CNW5|A0A1S3CNW5_CUCME uncharacterized protein LOC103503048 isoform X1 OS=Cucumis melo GN=LOC103503048 PE=4 SV=1	AT3G12940_2-oxoglutarate (2OG) and Fe(II)-dependent oxygenase superfamily protein; BEST Arabidopsis thaliana protein match is: RING/U-box superfamily protein (TAIR:AT3G19895.1); Has 67 Blast hits to 67 proteins in 13 species: Archae - 0; Bacteria - 0; Metazoa - 0; Fungi - 0; Plants - 67; Viruses - 0; Other Eukaryotes - 0 (source: NCBI BLink).
Cup000001g000145.1	sp|Q0WPS2|B561M_ARATH Cytochrome b561 domain-containing protein At4g18260 OS=Arabidopsis thaliana GN=At4g18260 PE=2 SV=1	tr|A0A0A0KZN5|A0A0A0KZN5_CUCSA Uncharacterized protein OS=Cucumis sativus GN=Csa_4G608090 PE=4 SV=1	AT4G18260_Cytochrome b561/ferric reductase transmembrane protein family; LOCATED IN: membrane; EXPRESSED IN: 20 plant structures; EXPRESSED DURING: 10 growth stages; CONTAINS InterPro DOMAIN/s: Cytochrome b561, eukaryote (InterPro:IPR004877), Cytochrome b561/ferric reductase transmembrane (InterPro:IPR006593); BEST Arabidopsis thaliana protein match is: Cytochrome b561/ferric reductase transmembr…
Cup000001g000146.1	sp|Q9SHJ8|HIBC8_ARATH 3-hydroxyisobutyryl-CoA hydrolase-like protein 5 OS=Arabidopsis thaliana GN=At1g06550 PE=1 SV=2	tr|A0A1S3CNX2|A0A1S3CNX2_CUCME 3-hydroxyisobutyryl-CoA hydrolase-like protein 5 isoform X2 OS=Cucumis melo GN=LOC103503054 PE=3 SV=1	AT1G06550_ATP-dependent caseinolytic (Clp) protease/crotonase family protein; FUNCTIONS IN: 3-hydroxyisobutyryl-CoA hydrolase activity, catalytic activity; INVOLVED IN: response to karrikin, fatty acid beta-oxidation; LOCATED IN: cellular_component unknown; EXPRESSED IN: 23 plant structures; EXPRESSED DURING: 13 growth stages; CONTAINS InterPro DOMAIN/s: Crotonase, core (InterPro:IPR001753); BEST…
Cup000001g000147.1	sp|Q9ATF5|RL18A_CASSA 60S ribosomal protein L18a OS=Castanea sativa GN=RPL18A PE=2 SV=1	tr|A0A1S3CNY2|A0A1S3CNY2_CUCME aspartyl protease family protein 2 OS=Cucumis melo GN=LOC103503057 PE=3 SV=1	AT3G14600_Ribosomal protein L18ae/LX family protein; FUNCTIONS IN: structural constituent of ribosome; INVOLVED IN: N-terminal protein myristoylation, translation, ribosome biogenesis; LOCATED IN: cytosolic ribosome, ribosome, cytosolic large ribosomal subunit, membrane; EXPRESSED IN: 23 plant structures; EXPRESSED DURING: 13 growth stages; CONTAINS InterPro DOMAIN/s: Ribosomal protein L18ae/LX (…
Cup000001g000148.1	sp|Q9LNJ3|APF2_ARATH Aspartyl protease family protein 2 OS=Arabidopsis thaliana GN=APF2 PE=2 SV=1	tr|A0A1S3CNY2|A0A1S3CNY2_CUCME aspartyl protease family protein 2 OS=Cucumis melo GN=LOC103503057 PE=3 SV=1	AT3G59080_Eukaryotic aspartyl protease family protein; FUNCTIONS IN: DNA binding, aspartic-type endopeptidase activity; INVOLVED IN: proteolysis; LOCATED IN: endomembrane system; EXPRESSED IN: 21 plant structures; EXPRESSED DURING: 11 growth stages; CONTAINS InterPro DOMAIN/s: Peptidase aspartic (InterPro:IPR021109), Peptidase aspartic, catalytic (InterPro:IPR009007), Peptidase A1 (InterPro:IPR00…
Cup000001g000149.1
Cup000001g000150.1	sp|Q9SK55|NAC42_ARATH Transcription factor JUNGBRUNNEN 1 OS=Arabidopsis thaliana GN=JUB1 PE=1 SV=1	tr|A0A0A0L479|A0A0A0L479_CUCSA Uncharacterized protein OS=Cucumis sativus GN=Csa_4G608170 PE=4 SV=1	AT2G43000_NAC domain containing protein 42 (NAC042); FUNCTIONS IN: sequence-specific DNA binding transcription factor activity; INVOLVED IN: multicellular organismal development, regulation of transcription; LOCATED IN: cellular_component unknown; EXPRESSED IN: 9 plant structures; EXPRESSED DURING: 6 growth stages; CONTAINS InterPro DOMAIN/s: No apical meristem (NAM) protein (InterPro:IPR003441);…
Cup000001g000151.1	sp|Q8CGF5|TMM56_MOUSE Transmembrane protein 56 OS=Mus musculus GN=Tmem56 PE=2 SV=1	tr|A0A1S3CS93|A0A1S3CS93_CUCME transmembrane protein 56-like OS=Cucumis melo GN=LOC103504121 PE=4 SV=1	AT4G19645_TRAM, LAG1 and CLN8 (TLC) lipid-sensing domain containing protein; FUNCTIONS IN: molecular_function unknown; INVOLVED IN: biological_process unknown; LOCATED IN: integral to membrane; CONTAINS InterPro DOMAIN/s: TRAM/LAG1/CLN8 homology domain (InterPro:IPR006634); BEST Arabidopsis thaliana protein match is: TRAM, LAG1 and CLN8 (TLC) lipid-sensing domain containing protein (TAIR:AT1G3130…
Cup000001g000152.A1	sp|Q84LH8|PIF5_ARATH Transcription factor PIF5 OS=Arabidopsis thaliana GN=PIF5 PE=1 SV=1	tr|A0A1S3CMJ5|A0A1S3CMJ5_CUCME transcription factor PIF4-like OS=Cucumis melo GN=LOC103502508 PE=4 SV=1	AT3G59060_phytochrome interacting factor 3-like 6 (PIL6); FUNCTIONS IN: DNA binding, sequence-specific DNA binding transcription factor activity; INVOLVED IN: red, far-red light phototransduction, ethylene biosynthetic process, circadian rhythm; LOCATED IN: nucleus; EXPRESSED IN: 18 plant structures; EXPRESSED DURING: 10 growth stages; CONTAINS InterPro DOMAIN/s: Helix-loop-helix DNA-binding doma…
Cup000001g000153.1	sp|Q8GZN1|NPG1_ARATH Protein NPG1 OS=Arabidopsis thaliana GN=NPG1 PE=1 SV=1	tr|A0A1S4E4T9|A0A1S4E4T9_CUCME tetratricopeptide repeat protein 7B isoform X1 OS=Cucumis melo GN=LOC103502486 PE=4 SV=1	AT2G43040_no pollen germination 1 (NPG1); CONTAINS InterPro DOMAIN/s: Tetratricopeptide-like helical (InterPro:IPR011990), Tetratricopeptide repeat-containing (InterPro:IPR013026), Tetratricopeptide repeat (InterPro:IPR019734); BEST Arabidopsis thaliana protein match is: no pollen germination related 2 (TAIR:AT4G28600.1); Has 573 Blast hits to 561 proteins in 155 species: Archae - 29; Bacteria - …
Cup000001g000154.1	sp|Q96G74|OTUD5_HUMAN OTU domain-containing protein 5 OS=Homo sapiens GN=OTUD5 PE=1 SV=1	tr|A0A0A0KZT8|A0A0A0KZT8_CUCSA Uncharacterized protein OS=Cucumis sativus GN=Csa_4G617400 PE=4 SV=1	AT3G22260_Cysteine proteinases superfamily protein; FUNCTIONS IN: cysteine-type peptidase activity; INVOLVED IN: biological_process unknown; LOCATED IN: plasma membrane; EXPRESSED IN: 16 plant structures; EXPRESSED DURING: 10 growth stages; CONTAINS InterPro DOMAIN/s: Ovarian tumour, otubain (InterPro:IPR003323); BEST Arabidopsis thaliana protein match is: Cysteine proteinases superfamily protein…
Cup000001g000155.1	sp|Q84P52|GATP3_SOLLC Gamma aminobutyrate transaminase 3, chloroplastic OS=Solanum lycopersicum GN=GABA-TP3 PE=1 SV=1	tr|A0A067K2H7|A0A067K2H7_JATCU Uncharacterized protein OS=Jatropha curcas GN=JCGZ_16670 PE=3 SV=1	AT3G22200_POLLEN-PISTIL INCOMPATIBILITY 2 (POP2); FUNCTIONS IN: 4-aminobutyrate:pyruvate transaminase activity, cobalt ion binding, 4-aminobutyrate transaminase activity, zinc ion binding; INVOLVED IN: in 11 processes; LOCATED IN: mitochondrion, plasma membrane; EXPRESSED IN: 28 plant structures; EXPRESSED DURING: 16 growth stages; CONTAINS InterPro DOMAIN/s: Pyridoxal phosphate-dependent transfe…
Cup000001g000157.1	sp|Q9SHI1|IF2C_ARATH Translation initiation factor IF-2, chloroplastic OS=Arabidopsis thaliana GN=At1g17220 PE=2 SV=2	tr|A0A1S3B9Y9|A0A1S3B9Y9_CUCME translation initiation factor IF-2, chloroplastic OS=Cucumis melo GN=LOC103487645 PE=3 SV=1	AT1G17220_fu-gaeri1 (FUG1); FUNCTIONS IN: translation initiation factor activity; INVOLVED IN: translational initiation; LOCATED IN: chloroplast, chloroplast envelope; EXPRESSED IN: 23 plant structures; EXPRESSED DURING: 13 growth stages; CONTAINS InterPro DOMAIN/s: Translation initiation factor IF-2, N-terminal (InterPro:IPR006847), Small GTP-binding protein (InterPro:IPR005225), Translation elo…
Cup000001g000159.1	sp|Q9C865|SH3P1_ARATH SH3 domain-containing protein 1 OS=Arabidopsis thaliana GN=SH3P1 PE=1 SV=1	tr|A0A1S3BA13|A0A1S3BA13_CUCME SH3 domain-containing protein 1 isoform X1 OS=Cucumis melo GN=LOC103487638 PE=4 SV=1	AT1G31440_SH3 domain-containing protein; FUNCTIONS IN: clathrin binding; LOCATED IN: endomembrane system, plasma membrane; EXPRESSED IN: 22 plant structures; EXPRESSED DURING: 13 growth stages; CONTAINS InterPro DOMAIN/s: Src homology-3 domain (InterPro:IPR001452); BEST Arabidopsis thaliana protein match is: SH3 domain-containing protein (TAIR:AT4G34660.1); Has 3264 Blast hits to 2883 proteins in…
Cup000001g000162.1	sp|Q56WM6|ROGFE_ARATH Rop guanine nucleotide exchange factor 14 OS=Arabidopsis thaliana GN=ROPGEF14 PE=1 SV=1	tr|A0A1S3BAR8|A0A1S3BAR8_CUCME rop guanine nucleotide exchange factor 14 isoform X2 OS=Cucumis melo GN=LOC103487635 PE=4 SV=1	AT1G31650_RHO guanyl-nucleotide exchange factor 14 (ROPGEF14); CONTAINS InterPro DOMAIN/s: Rop nucleotide exchanger, PRONE (InterPro:IPR005512); BEST Arabidopsis thaliana protein match is: RHO guanyl-nucleotide exchange factor 7 (TAIR:AT5G02010.1); Has 302 Blast hits to 301 proteins in 16 species: Archae - 0; Bacteria - 0; Metazoa - 0; Fungi - 0; Plants - 302; Viruses - 0; Other Eukaryotes - 0 (s…
Cup000001g000164.A1
Cup000001g000165.A1	sp|O65709|FAO4A_ARATH Long-chain-alcohol oxidase FAO4A OS=Arabidopsis thaliana GN=FAO4A PE=3 SV=2	tr|A0A1S3BAP1|A0A1S3BAP1_CUCME long-chain-alcohol oxidase FAO4A isoform X1 OS=Cucumis melo GN=LOC103487628 PE=4 SV=1	AT4G19380_Long-chain fatty alcohol dehydrogenase family protein; FUNCTIONS IN: electron carrier activity, oxidoreductase activity, acting on CH-OH group of donors, FAD binding; LOCATED IN: cellular_component unknown; EXPRESSED IN: 14 plant structures; EXPRESSED DURING: 6 growth stages; CONTAINS InterPro DOMAIN/s: Glucose-methanol-choline oxidoreductase, N-terminal (InterPro:IPR000172), Glucose-me…
Cup000001g000166.1	sp|Q9FH77|DCP5L_ARATH Decapping 5-like protein OS=Arabidopsis thaliana GN=DCP5-L PE=2 SV=1	tr|A0A0R0LBB4|A0A0R0LBB4_SOYBN Uncharacterized protein OS=Glycine max GN=GLYMA_01G153100 PE=4 SV=1	AT5G45330_decapping 5-like (DCP5-L); LOCATED IN: chloroplast; CONTAINS InterPro DOMAIN/s: DFDF motif (InterPro:IPR019050), FFD/TFG box motif (InterPro:IPR019053); BEST Arabidopsis thaliana protein match is: decapping 5 (TAIR:AT1G26110.2); Has 2301 Blast hits to 1293 proteins in 233 species: Archae - 0; Bacteria - 31; Metazoa - 606; Fungi - 462; Plants - 179; Viruses - 16; Other Eukaryotes - 1007 …
Cup000001g000167.A1	sp|Q8L7A9|AP4E_ARATH AP-4 complex subunit epsilon OS=Arabidopsis thaliana GN=At1g31730 PE=1 SV=1	tr|A0A1S3B9W4|A0A1S3B9W4_CUCME AP-4 complex subunit epsilon OS=Cucumis melo GN=LOC103487626 PE=4 SV=1	AT1G31730_Adaptin family protein; FUNCTIONS IN: clathrin binding, binding; INVOLVED IN: intracellular protein transport, vesicle-mediated transport; LOCATED IN: membrane coat; EXPRESSED IN: 24 plant structures; EXPRESSED DURING: 13 growth stages; CONTAINS InterPro DOMAIN/s: Armadillo-like helical (InterPro:IPR011989), Adaptor protein complex AP-4, epsilon subunit (InterPro:IPR017109), Armadillo-t…
Cup000001g000168.1	sp|Q8VXZ5|XG113_ARATH Arabinosyltransferase XEG113 OS=Arabidopsis thaliana GN=XEG113 PE=2 SV=1	tr|A0A1S3BAN6|A0A1S3BAN6_CUCME arabinosyltransferase XEG113 OS=Cucumis melo GN=LOC103487624 PE=4 SV=1	AT2G35610_xyloglucanase 113 (XEG113); CONTAINS InterPro DOMAIN/s: Reticulon (InterPro:IPR003388), Nucleotide-diphospho-sugar transferase, predicted (InterPro:IPR005069); BEST Arabidopsis thaliana protein match is: Nucleotide-diphospho-sugar transferase family protein (TAIR:AT1G70630.1); Has 390 Blast hits to 386 proteins in 36 species: Archae - 0; Bacteria - 6; Metazoa - 3; Fungi - 0; Plants - 33…
Cup000001g000169.1	sp|Q8VZ67|Y4919_ARATH Uncharacterized zinc finger CCHC domain-containing protein At4g19190 OS=Arabidopsis thaliana GN=At4g19190 PE=2 SV=1	tr|A0A1S3BAM6|A0A1S3BAM6_CUCME uncharacterized zinc finger CCHC domain-containing protein At4g19190 OS=Cucumis melo GN=LOC103487621 PE=4 SV=1	AT4G19190_zinc knuckle (CCHC-type) family protein; FUNCTIONS IN: zinc ion binding, nucleic acid binding; INVOLVED IN: biological_process unknown; LOCATED IN: cellular_component unknown; CONTAINS InterPro DOMAIN/s: CBF1-interacting co-repressor CIR, N-terminal (InterPro:IPR019339), Zinc finger, CCHC-type (InterPro:IPR001878); Has 30201 Blast hits to 17322 proteins in 780 species: Archae - 12; Bact…
Cup000001g000171.1	sp|Q0WPW4|ACCO5_ARATH 1-aminocyclopropane-1-carboxylate oxidase 5 OS=Arabidopsis thaliana GN=At1g77330 PE=2 SV=1	tr|A0A0A0L1U8|A0A0A0L1U8_CUCSA Uncharacterized protein OS=Cucumis sativus GN=Csa_4G361270 PE=3 SV=1	AT1G77330_2-oxoglutarate (2OG) and Fe(II)-dependent oxygenase superfamily protein; CONTAINS InterPro DOMAIN/s: Oxoglutarate/iron-dependent oxygenase (InterPro:IPR005123); BEST Arabidopsis thaliana protein match is: ACC oxidase 2 (TAIR:AT1G62380.1); Has 8581 Blast hits to 8541 proteins in 996 species: Archae - 0; Bacteria - 1106; Metazoa - 118; Fungi - 1011; Plants - 4940; Viruses - 0; Other Eukar…
Cup000001g000172.1	sp|Q93ZX1|RFC4_ARATH Replication factor C subunit 4 OS=Arabidopsis thaliana GN=RFC4 PE=2 SV=1	tr|A0A1S3B9T6|A0A1S3B9T6_CUCME LOW QUALITY PROTEIN: replication factor C subunit 4 OS=Cucumis melo GN=LOC103487609 PE=4 SV=1	AT1G21690_embryo defective 1968 (EMB1968); FUNCTIONS IN: in 6 functions; INVOLVED IN: embryo development ending in seed dormancy; LOCATED IN: DNA replication factor C complex, nucleolus; EXPRESSED IN: 24 plant structures; EXPRESSED DURING: 13 growth stages; CONTAINS InterPro DOMAIN/s: ATPase, AAA+ type, core (InterPro:IPR003593), ATPase, AAA-type, core (InterPro:IPR003959), Replication factor C (…
Cup000001g000173.A1	sp|Q39134|AAP3_ARATH Amino acid permease 3 OS=Arabidopsis thaliana GN=AAP3 PE=1 SV=2	tr|A0A1S3B9C8|A0A1S3B9C8_CUCME amino acid permease 3-like OS=Cucumis melo GN=LOC103487608 PE=4 SV=1	AT1G77380_amino acid permease 3 (AAP3); CONTAINS InterPro DOMAIN/s: Amino acid transporter, transmembrane (InterPro:IPR013057); BEST Arabidopsis thaliana protein match is: amino acid permease 2 (TAIR:AT5G09220.1); Has 2346 Blast hits to 2332 proteins in 227 species: Archae - 0; Bacteria - 15; Metazoa - 394; Fungi - 322; Plants - 1373; Viruses - 0; Other Eukaryotes - 242 (source: NCBI BLink).
Cup000001g000174.1	sp|Q9SU08|AUXI1_ARATH Auxilin-related protein 1 OS=Arabidopsis thaliana GN=AUXI1 PE=1 SV=2	tr|A0A0J8CPV5|A0A0J8CPV5_BETVU Uncharacterized protein OS=Beta vulgaris subsp. vulgaris GN=BVRB_4g078630 PE=4 SV=1	AT4G12780_Chaperone DnaJ-domain superfamily protein; FUNCTIONS IN: heat shock protein binding; INVOLVED IN: biological_process unknown; LOCATED IN: cellular_component unknown; EXPRESSED IN: guard cell; CONTAINS InterPro DOMAIN/s: Heat shock protein DnaJ, N-terminal (InterPro:IPR001623); BEST Arabidopsis thaliana protein match is: Chaperone DnaJ-domain superfamily protein (TAIR:AT4G12770.1); Has 3…
Cup000001g000175.1	sp|Q9XI07|SWI3C_ARATH SWI/SNF complex subunit SWI3C OS=Arabidopsis thaliana GN=SWI3C PE=1 SV=1	tr|A0A1S3B9W1|A0A1S3B9W1_CUCME SWI/SNF complex subunit SWI3C OS=Cucumis melo GN=LOC103487606 PE=4 SV=1	AT1G21700_SWITCH/sucrose nonfermenting 3C (SWI3C); FUNCTIONS IN: DNA binding; INVOLVED IN: chromatin remodeling; LOCATED IN: SWI/SNF complex, chromatin remodeling complex; EXPRESSED IN: 23 plant structures; EXPRESSED DURING: 15 growth stages; CONTAINS InterPro DOMAIN/s: SANT, DNA-binding (InterPro:IPR001005), Homeodomain-like (InterPro:IPR009057), Myb, DNA-binding (InterPro:IPR014778), SWIRM (Int…
Cup000001g000176.A1		tr|A0A1S4DVV8|A0A1S4DVV8_CUCME protein HAPLESS 2 isoform X1 OS=Cucumis melo GN=LOC103487604 PE=4 SV=1
Cup000001g000178.1	sp|Q70DU8|AL3H1_ARATH Aldehyde dehydrogenase family 3 member H1 OS=Arabidopsis thaliana GN=ALDH3H1 PE=1 SV=2	tr|A0A1S3BAL5|A0A1S3BAL5_CUCME Aldehyde dehydrogenase OS=Cucumis melo GN=LOC103487599 PE=3 SV=1	AT1G44170_aldehyde dehydrogenase 3H1 (ALDH3H1); FUNCTIONS IN: 3-chloroallyl aldehyde dehydrogenase activity, aldehyde dehydrogenase (NAD) activity; INVOLVED IN: response to desiccation, response to salt stress, response to abscisic acid stimulus; LOCATED IN: endoplasmic reticulum, plastid, vacuole, membrane; EXPRESSED IN: 23 plant structures; EXPRESSED DURING: 13 growth stages; CONTAINS InterPro …
Cup000001g000179.1
Cup000001g000180.1	sp|Q6NRL0|PRXD1_XENLA Prolyl-tRNA synthetase associated domain-containing protein 1 OS=Xenopus laevis GN=prorsd1p PE=2 SV=1	tr|A0A1S3BAG3|A0A1S3BAG3_CUCME prolyl-tRNA synthetase associated domain-containing protein 1 OS=Cucumis melo GN=LOC103487573 PE=4 SV=1	AT1G44835_YbaK/aminoacyl-tRNA synthetase-associated domain; CONTAINS InterPro DOMAIN/s: YbaK/aminoacyl-tRNA synthetase-associated domain (InterPro:IPR007214); Has 1390 Blast hits to 1389 proteins in 506 species: Archae - 0; Bacteria - 937; Metazoa - 52; Fungi - 8; Plants - 40; Viruses - 0; Other Eukaryotes - 353 (source: NCBI BLink).
Cup000001g000181.1	sp|Q9SFE4|ERF12_ARATH Ethylene-responsive transcription factor ERF012 OS=Arabidopsis thaliana GN=ERF012 PE=2 SV=1	tr|A0A1S3BAF2|A0A1S3BAF2_CUCME ethylene-responsive transcription factor ERF014 OS=Cucumis melo GN=LOC103487575 PE=4 SV=1	AT1G21910_Integrase-type DNA-binding superfamily protein; FUNCTIONS IN: DNA binding, sequence-specific DNA binding transcription factor activity; INVOLVED IN: regulation of transcription, DNA-dependent; LOCATED IN: nucleus, chloroplast; EXPRESSED IN: 22 plant structures; EXPRESSED DURING: 13 growth stages; CONTAINS InterPro DOMAIN/s: DNA-binding, integrase-type (InterPro:IPR016177), Pathogenesis-…
Cup000001g000183.1	sp|Q9SFE9|GONS5_ARATH GDP-mannose transporter GONST5 OS=Arabidopsis thaliana GN=GONST5 PE=2 SV=1	tr|A0A0A0L1W5|A0A0A0L1W5_CUCSA Uncharacterized protein OS=Cucumis sativus GN=Csa_4G364030 PE=4 SV=1	AT1G21870_golgi nucleotide sugar transporter 5 (GONST5); CONTAINS InterPro DOMAIN/s: Protein of unknown function DUF6, transmembrane (InterPro:IPR000620), Protein of unknown function DUF250 (InterPro:IPR004853); BEST Arabidopsis thaliana protein match is: EamA-like transporter family protein (TAIR:AT1G77610.1); Has 3294 Blast hits to 3291 proteins in 314 species: Archae - 0; Bacteria - 80; Metazo…
Cup000001g000184.1	sp|Q96473|VATL_KALDA V-type proton ATPase 16 kDa proteolipid subunit OS=Kalanchoe daigremontiana PE=2 SV=1	tr|A0A1Q3C7U7|A0A1Q3C7U7_CEPFO V-type proton ATPase proteolipid subunit OS=Cephalotus follicularis GN=CFOL_v3_19820 PE=3 SV=1	AT1G19910_AVA-P2; FUNCTIONS IN: ATPase activity, proton-transporting ATPase activity, rotational mechanism; INVOLVED IN: ATP synthesis coupled proton transport; LOCATED IN: vacuolar proton-transporting V-type ATPase, V0 domain, plasma membrane, vacuole; EXPRESSED IN: cultured cell; CONTAINS InterPro DOMAIN/s: ATPase, F0/V0 complex, subunit C (InterPro:IPR002379), ATPase, V0 complex, proteolipid s…
Cup000001g000185.1	sp|Q9CAP8|LACS9_ARATH Long chain acyl-CoA synthetase 9, chloroplastic OS=Arabidopsis thaliana GN=LACS9 PE=1 SV=1	tr|A0A1S3B9S3|A0A1S3B9S3_CUCME long chain acyl-CoA synthetase 9, chloroplastic OS=Cucumis melo GN=LOC103487586 PE=4 SV=1	AT1G77590_long chain acyl-CoA synthetase 9 (LACS9); FUNCTIONS IN: long-chain fatty acid-CoA ligase activity; INVOLVED IN: fatty acid metabolic process, fatty acid biosynthetic process; LOCATED IN: chloroplast, membrane, chloroplast envelope; EXPRESSED IN: 25 plant structures; EXPRESSED DURING: 14 growth stages; CONTAINS InterPro DOMAIN/s: AMP-binding, conserved site (InterPro:IPR020845), AMP-depe…
Cup000001g000186.1	sp|P0CT30|SGT2_USTMA Small glutamine-rich tetratricopeptide repeat-containing protein 2 OS=Ustilago maydis (strain 521 / FGSC 9021) GN=UMAG_10205 PE=3 SV=1	tr|A0A0A0KYK1|A0A0A0KYK1_CUCSA Uncharacterized protein OS=Cucumis sativus GN=Csa_4G363450 PE=4 SV=1	AT4G08320_Tetratricopeptide repeat (TPR)-like superfamily protein; FUNCTIONS IN: binding; INVOLVED IN: biological_process unknown; LOCATED IN: cellular_component unknown; EXPRESSED IN: 23 plant structures; EXPRESSED DURING: 14 growth stages; CONTAINS InterPro DOMAIN/s: Tetratricopeptide TPR-1 (InterPro:IPR001440), Tetratricopeptide-like helical (InterPro:IPR011990), Tetratricopeptide repeat-conta…
Cup000001g000187.1	sp|Q6A026|PDS5A_MOUSE Sister chromatid cohesion protein PDS5 homolog A OS=Mus musculus GN=Pds5a PE=1 SV=3	tr|A0A0A0L373|A0A0A0L373_CUCSA Uncharacterized protein OS=Cucumis sativus GN=Csa_4G363430 PE=4 SV=1	AT1G77600_ARM repeat superfamily protein; FUNCTIONS IN: binding; INVOLVED IN: biological_process unknown; LOCATED IN: cellular_component unknown; EXPRESSED IN: 20 plant structures; EXPRESSED DURING: 9 growth stages; CONTAINS InterPro DOMAIN/s: Armadillo-type fold (InterPro:IPR016024); BEST Arabidopsis thaliana protein match is: binding (TAIR:AT5G47690.1); Has 643 Blast hits to 552 proteins in 160…
Cup000001g000188.1
Cup000001g000189.1		tr|A0A1S3B9P2|A0A1S3B9P2_CUCME uncharacterized protein LOC103487558 isoform X1 OS=Cucumis melo GN=LOC103487558 PE=4 SV=1	AT1G36990_unknown protein; LOCATED IN: chloroplast; EXPRESSED IN: 24 plant structures; EXPRESSED DURING: 14 growth stages; BEST Arabidopsis thaliana protein match is: unknown protein (TAIR:AT4G08510.1); Has 5029 Blast hits to 1779 proteins in 339 species: Archae - 2; Bacteria - 1372; Metazoa - 990; Fungi - 933; Plants - 111; Viruses - 28; Other Eukaryotes - 1593 (source: NCBI BLink).
Cup000001g000190.1	sp|Q28EW0|TM87A_XENTR Transmembrane protein 87A OS=Xenopus tropicalis GN=tmem87a PE=2 SV=1	tr|A0A1S3B9L1|A0A1S3B9L1_CUCME transmembrane protein 87B OS=Cucumis melo GN=LOC103487556 PE=4 SV=1	AT2G01070_Lung seven transmembrane receptor family protein; FUNCTIONS IN: molecular_function unknown; INVOLVED IN: biological_process unknown; LOCATED IN: endomembrane system, integral to membrane; EXPRESSED IN: 22 plant structures; EXPRESSED DURING: 13 growth stages; CONTAINS InterPro DOMAIN/s: Transmembrane receptor, eukaryota (InterPro:IPR009637); BEST Arabidopsis thaliana protein match is: Lu…
Cup000001g000191.1	sp|Q6NQB7|B3GT7_ARATH Beta-1,3-galactosyltransferase 7 OS=Arabidopsis thaliana GN=B3GALT7 PE=2 SV=1	tr|A0A1S3B953|A0A1S3B953_CUCME Hexosyltransferase OS=Cucumis melo GN=LOC103487555 PE=3 SV=1	AT1G77810_Galactosyltransferase family protein; FUNCTIONS IN: transferase activity, transferring glycosyl groups, beta-1,3-galactosyltransferase activity; INVOLVED IN: protein amino acid glycosylation; LOCATED IN: Golgi apparatus; EXPRESSED IN: 20 plant structures; EXPRESSED DURING: 13 growth stages; CONTAINS InterPro DOMAIN/s: Glycosyl transferase, family 31 (InterPro:IPR002659); BEST Arabidopsi…
Cup000001g000192.1
Cup000001g000193.1		tr|A0A1S3B9K1|A0A1S3B9K1_CUCME uncharacterized WD repeat-containing protein C2A9.03 OS=Cucumis melo GN=LOC103487546 PE=4 SV=1	AT1G78070_Transducin/WD40 repeat-like superfamily protein; CONTAINS InterPro DOMAIN/s: WD40 repeat 2 (InterPro:IPR019782), WD40 repeat-like-containing domain (InterPro:IPR011046), WD40 repeat, conserved site (InterPro:IPR019775), WD40-repeat-containing domain (InterPro:IPR017986), WD40/YVTN repeat-like-containing domain (InterPro:IPR015943), WD40 repeat (InterPro:IPR001680), WD40 repeat, subgroup…
Cup000001g000194.1	sp|Q9FEP7|SUT13_ARATH Sulfate transporter 1.3 OS=Arabidopsis thaliana GN=SULTR1;3 PE=2 SV=1	tr|A0A0A0L0P2|A0A0A0L0P2_CUCSA Uncharacterized protein OS=Cucumis sativus GN=Csa_4G379280 PE=3 SV=1	AT1G22150_sulfate transporter 1;3 (SULTR1;3); FUNCTIONS IN: sulfate transmembrane transporter activity; INVOLVED IN: sulfate transport, transport, transmembrane transport; LOCATED IN: integral to membrane, membrane; EXPRESSED IN: petal, leaf whorl, sperm cell, flower, pollen tube; EXPRESSED DURING: 4 anthesis, petal differentiation and expansion stage; CONTAINS InterPro DOMAIN/s: Sulphate transpo…
Cup000001g000195.1	sp|Q9MAH1|TTL1_ARATH TPR repeat-containing thioredoxin TTL1 OS=Arabidopsis thaliana GN=TTL1 PE=1 SV=1	tr|A0A0A0KYA2|A0A0A0KYA2_CUCSA Uncharacterized protein OS=Cucumis sativus GN=Csa_4G380280 PE=4 SV=1	AT5G65160_tetratricopeptide repeat (TPR)-containing protein; FUNCTIONS IN: binding; INVOLVED IN: biological_process unknown; LOCATED IN: cellular_component unknown; EXPRESSED IN: 6 plant structures; EXPRESSED DURING: L mature pollen stage, M germinated pollen stage, 4 anthesis, petal differentiation and expansion stage; CONTAINS InterPro DOMAIN/s: Molecular chaperone, heat shock protein, Hsp40, D…
Cup000001g000196.A1	sp|Q8LBV4|Y1814_ARATH Uncharacterized methyltransferase At1g78140, chloroplastic OS=Arabidopsis thaliana GN=At1g78140 PE=2 SV=1	tr|A5ALV3|A5ALV3_VITVI Putative uncharacterized protein OS=Vitis vinifera GN=VITISV_009275 PE=4 SV=1	AT1G78140_S-adenosyl-L-methionine-dependent methyltransferases superfamily protein; FUNCTIONS IN: methyltransferase activity; INVOLVED IN: metabolic process; LOCATED IN: chloroplast, plastoglobule; EXPRESSED IN: 24 plant structures; EXPRESSED DURING: 15 growth stages; CONTAINS InterPro DOMAIN/s: Methyltransferase type 11 (InterPro:IPR013216); BEST Arabidopsis thaliana protein match is: S-adenosyl…
Cup000001g000197.1
Cup000001g000198.1	sp|Q9LME2|SYCP1_ARATH Synaptonemal complex protein 1 OS=Arabidopsis thaliana GN=ZYP1A PE=2 SV=1	tr|M5XUE5|M5XUE5_PRUPE Uncharacterized protein OS=Prunus persica GN=PRUPE_ppa015312mg PE=4 SV=1	AT1G22260_ZYP1a; BEST Arabidopsis thaliana protein match is: Myosin heavy chain-related protein (TAIR:AT1G22275.1); Has 173955 Blast hits to 88084 proteins in 3391 species: Archae - 2245; Bacteria - 35093; Metazoa - 72717; Fungi - 13338; Plants - 8123; Viruses - 835; Other Eukaryotes - 41604 (source: NCBI BLink).
Cup000001g000199.1	sp|A7SDW5|EIF3L_NEMVE Eukaryotic translation initiation factor 3 subunit L OS=Nematostella vectensis GN=v1g169424 PE=3 SV=1	tr|A0A1S3CQA5|A0A1S3CQA5_CUCME Eukaryotic translation initiation factor 3 subunit L OS=Cucumis melo GN=LOC103503591 PE=3 SV=1	AT5G25754_RNA polymerase I-associated factor PAF67; FUNCTIONS IN: molecular_function unknown; INVOLVED IN: biological_process unknown; LOCATED IN: plasma membrane, membrane; EXPRESSED IN: leaf; CONTAINS InterPro DOMAIN/s: RNA polymerase I-associated factor PAF67 (InterPro:IPR019382); BEST Arabidopsis thaliana protein match is: RNA polymerase I-associated factor PAF67 (TAIR:AT5G25757.1); Has 30201…
Cup000001g000200.1	sp|O34973|YTAP_BACSU Putative hydrolase YtaP OS=Bacillus subtilis (strain 168) GN=ytaP PE=3 SV=1	tr|A0A0A0LJX7|A0A0A0LJX7_CUCSA Uncharacterized protein OS=Cucumis sativus GN=Csa_3G895770 PE=4 SV=1	AT5G25770_alpha/beta-Hydrolases superfamily protein; CONTAINS InterPro DOMAIN/s: Acetyl xylan esterase (InterPro:IPR008391); Has 1590 Blast hits to 1588 proteins in 559 species: Archae - 54; Bacteria - 1372; Metazoa - 0; Fungi - 31; Plants - 36; Viruses - 0; Other Eukaryotes - 97 (source: NCBI BLink).
Cup000001g000202.1	sp|Q8LP17|CCD1_PEA Carotenoid 9,10(9',10')-cleavage dioxygenase 1 OS=Pisum sativum GN=CCD1 PE=2 SV=1	tr|A0A1S3CQD3|A0A1S3CQD3_CUCME carotenoid 9,10(9',10')-cleavage dioxygenase 1-like isoform X3 OS=Cucumis melo GN=LOC103503600 PE=4 SV=1	AT3G63520_carotenoid cleavage dioxygenase 1 (CCD1); FUNCTIONS IN: 9-cis-epoxycarotenoid dioxygenase activity; INVOLVED IN: response to water deprivation, carotene catabolic process, xanthophyll catabolic process, carotenoid catabolic process; LOCATED IN: plasma membrane, vacuole, cytoplasm; EXPRESSED IN: 25 plant structures; EXPRESSED DURING: 13 growth stages; CONTAINS InterPro DOMAIN/s: Caroteno…
Cup000001g000203.1	sp|O49675|CCD4_ARATH Probable carotenoid cleavage dioxygenase 4, chloroplastic OS=Arabidopsis thaliana GN=CCD4 PE=1 SV=1	tr|A0A1S3CQN5|A0A1S3CQN5_CUCME carotenoid 9,10(9',10')-cleavage dioxygenase 1-like isoform X1 OS=Cucumis melo GN=LOC103503600 PE=4 SV=1	AT4G19170_nine-cis-epoxycarotenoid dioxygenase 4 (NCED4); LOCATED IN: chloroplast, plastoglobule; EXPRESSED IN: 16 plant structures; EXPRESSED DURING: 9 growth stages; CONTAINS InterPro DOMAIN/s: Carotenoid oxygenase (InterPro:IPR004294); BEST Arabidopsis thaliana protein match is: nine-cis-epoxycarotenoid dioxygenase 5 (TAIR:AT1G30100.1); Has 2918 Blast hits to 2864 proteins in 491 species: Arch…
Cup000001g000204.1	sp|O82318|Y2579_ARATH Probably inactive leucine-rich repeat receptor-like protein kinase At2g25790 OS=Arabidopsis thaliana GN=At2g25790 PE=2 SV=1	tr|A0A0A0LJV8|A0A0A0LJV8_CUCSA Uncharacterized protein OS=Cucumis sativus GN=Csa_3G895620 PE=4 SV=1	AT2G25790_Leucine-rich receptor-like protein kinase family protein; FUNCTIONS IN: protein serine/threonine kinase activity, kinase activity, ATP binding; INVOLVED IN: transmembrane receptor protein tyrosine kinase signaling pathway, protein amino acid phosphorylation; LOCATED IN: plasma membrane; EXPRESSED IN: 23 plant structures; EXPRESSED DURING: 15 growth stages; CONTAINS InterPro DOMAIN/s: Pr…
Cup000001g000205.1		tr|A0A1S4E5U8|A0A1S4E5U8_CUCME protein SAWADEE HOMEODOMAIN HOMOLOG 2-like isoform X6 OS=Cucumis melo GN=LOC103503608 PE=4 SV=1
Cup000001g000206.1
Cup000001g000207.A1	sp|D7STK2|GATC_VITVI Glutamyl-tRNA(Gln) amidotransferase subunit C, chloroplastic/mitochondrial OS=Vitis vinifera GN=GATC PE=3 SV=1	tr|A0A1S3CQE8|A0A1S3CQE8_CUCME Glutamyl-tRNA(Gln) amidotransferase subunit C, chloroplastic/mitochondrial OS=Cucumis melo GN=LOC103503618 PE=3 SV=1	AT4G32915_FUNCTIONS IN: molecular_function unknown; INVOLVED IN: regulation of translational fidelity; LOCATED IN: chloroplast; EXPRESSED IN: 22 plant structures; EXPRESSED DURING: 13 growth stages; CONTAINS InterPro DOMAIN/s: Glu-tRNAGln amidotransferase, C subunit (InterPro:IPR003837); Has 30201 Blast hits to 17322 proteins in 780 species: Archae - 12; Bacteria - 1396; Metazoa - 17338; Fungi - …
Cup000001g000208.1	sp|O80594|ERG28_ARATH Ergosterol biosynthetic protein 28 OS=Arabidopsis thaliana GN=At1g10030 PE=2 SV=2	tr|A0A1S3CQG2|A0A1S3CQG2_CUCME ergosterol biosynthetic protein 28 OS=Cucumis melo GN=LOC103503620 PE=4 SV=1	AT1G10030_homolog of yeast ergosterol28 (ERG28); INVOLVED IN: biological_process unknown; LOCATED IN: endomembrane system, integral to membrane; EXPRESSED IN: 22 plant structures; EXPRESSED DURING: 13 growth stages; CONTAINS InterPro DOMAIN/s: Erg28-like (InterPro:IPR005352); Has 223 Blast hits to 223 proteins in 105 species: Archae - 0; Bacteria - 0; Metazoa - 67; Fungi - 94; Plants - 48; Viruse…
Cup000001g000209.1		tr|A0A0A0LEU0|A0A0A0LEU0_CUCSA Uncharacterized protein OS=Cucumis sativus GN=Csa_3G894510 PE=4 SV=1	AT1G10020_Protein of unknown function (DUF1005); CONTAINS InterPro DOMAIN/s: Protein of unknown function DUF1005 (InterPro:IPR010410); BEST Arabidopsis thaliana protein match is: Protein of unknown function (DUF1005) (TAIR:AT4G29310.1); Has 158 Blast hits to 158 proteins in 22 species: Archae - 0; Bacteria - 0; Metazoa - 4; Fungi - 6; Plants - 144; Viruses - 0; Other Eukaryotes - 4 (source: NCBI …
Cup000001g000210.1	sp|P92934|AAP6_ARATH Amino acid permease 6 OS=Arabidopsis thaliana GN=AAP6 PE=1 SV=1	tr|A0A1S3CQR5|A0A1S3CQR5_CUCME amino acid permease 6 OS=Cucumis melo GN=LOC103503623 PE=4 SV=1	AT5G49630_amino acid permease 6 (AAP6); FUNCTIONS IN: acidic amino acid transmembrane transporter activity, neutral amino acid transmembrane transporter activity, amino acid transmembrane transporter activity; INVOLVED IN: response to water deprivation, response to salt stress, aspartate transport, tryptophan transport; LOCATED IN: plasma membrane, membrane; EXPRESSED IN: 22 plant structures; EXP…
Cup000001g000211.A1
Cup000001g000212.1	sp|Q9SGP2|HSL1_ARATH Receptor-like protein kinase HSL1 OS=Arabidopsis thaliana GN=HSL1 PE=2 SV=1	tr|A0A0A0LHS0|A0A0A0LHS0_CUCSA Uncharacterized protein OS=Cucumis sativus GN=Csa_3G893960 PE=4 SV=1	AT5G49660_Leucine-rich repeat transmembrane protein kinase family protein; FUNCTIONS IN: kinase activity; INVOLVED IN: protein amino acid phosphorylation; LOCATED IN: endomembrane system; EXPRESSED IN: 20 plant structures; EXPRESSED DURING: 10 growth stages; CONTAINS InterPro DOMAIN/s: Protein kinase, ATP binding site (InterPro:IPR017441), Protein kinase, catalytic domain (InterPro:IPR000719), Le…
Cup000001g000213.1
Cup000001g000214.1	sp|Q7ZYV9|SYMPK_XENLA Symplekin OS=Xenopus laevis GN=sympk PE=1 SV=1	tr|A0A1S3CQF9|A0A1S3CQF9_CUCME uncharacterized protein LOC103503628 isoform X2 OS=Cucumis melo GN=LOC103503628 PE=4 SV=1	AT1G27595_CONTAINS InterPro DOMAIN/s: Symplekin tight junction protein C-terminal (InterPro:IPR022075); BEST Arabidopsis thaliana protein match is: HEAT repeat-containing protein (TAIR:AT5G01400.1); Has 593 Blast hits to 297 proteins in 111 species: Archae - 0; Bacteria - 3; Metazoa - 139; Fungi - 49; Plants - 57; Viruses - 0; Other Eukaryotes - 345 (source: NCBI BLink).
Cup000001g000215.1	sp|P42066|PCKA_CUCSA Phosphoenolpyruvate carboxykinase (ATP) OS=Cucumis sativus GN=PCK PE=2 SV=1	tr|A0A1S3CQG4|A0A1S3CQG4_CUCME phosphoenolpyruvate carboxykinase [ATP] OS=Cucumis melo GN=LOC103503632 PE=3 SV=1	AT4G37870_phosphoenolpyruvate carboxykinase 1 (PCK1); FUNCTIONS IN: phosphoenolpyruvate carboxykinase activity, purine nucleotide binding, phosphoenolpyruvate carboxykinase (ATP) activity, ATP binding; INVOLVED IN: defense response to fungus, incompatible interaction, response to cadmium ion, cellular response to phosphate starvation, gluconeogenesis; LOCATED IN: cytosol, nucleolus, nucleus, memb…
Cup000001g000216.1
Cup000001g000217.1	sp|Q4PJX1|ODR4_MOUSE Protein odr-4 homolog OS=Mus musculus GN=Odr4 PE=1 SV=2	tr|A0A1S3CRW9|A0A1S3CRW9_CUCME protein odr-4 homolog OS=Cucumis melo GN=LOC103503637 PE=4 SV=1	AT3G28670_oxidoreductase, zinc-binding dehydrogenase family protein; FUNCTIONS IN: oxidoreductase activity, zinc ion binding; INVOLVED IN: oxidation reduction; LOCATED IN: plasma membrane; EXPRESSED IN: 22 plant structures; EXPRESSED DURING: 13 growth stages; CONTAINS InterPro DOMAIN/s: Alcohol dehydrogenase superfamily, zinc-containing (InterPro:IPR002085); Has 151 Blast hits to 150 proteins in …
Cup000001g000219.1	sp|Q28IV8|NGDN_XENTR Neuroguidin OS=Xenopus tropicalis GN=ngdn PE=2 SV=1	tr|A0A1S3CQJ7|A0A1S3CQJ7_CUCME neuroguidin OS=Cucumis melo GN=LOC103503648 PE=4 SV=1	AT1G07840_Sas10/Utp3/C1D family; CONTAINS InterPro DOMAIN/s: Sas10/Utp3/C1D (InterPro:IPR007146); BEST Arabidopsis thaliana protein match is: Sas10/U3 ribonucleoprotein (Utp) family protein (TAIR:AT2G43650.1); Has 652 Blast hits to 650 proteins in 205 species: Archae - 2; Bacteria - 28; Metazoa - 259; Fungi - 134; Plants - 81; Viruses - 0; Other Eukaryotes - 148 (source: NCBI BLink).
Cup000001g000220.1	sp|F4I9T0|BCHB_ARATH BEACH domain-containing protein B OS=Arabidopsis thaliana GN=BCHB PE=4 SV=1	tr|A0A1S3CRY9|A0A1S3CRY9_CUCME BEACH domain-containing protein B isoform X1 OS=Cucumis melo GN=LOC103503650 PE=4 SV=1	AT1G58230_binding; FUNCTIONS IN: binding; INVOLVED IN: signal transduction; LOCATED IN: mitochondrion; EXPRESSED IN: 23 plant structures; EXPRESSED DURING: 13 growth stages; CONTAINS InterPro DOMAIN/s: WD40 repeat 2 (InterPro:IPR019782), Beige/BEACH (InterPro:IPR000409), WD40 repeat, conserved site (InterPro:IPR019775), WD40 repeat (InterPro:IPR001680), WD40 repeat-like-containing domain (InterPr…
Cup000001g000221.1	sp|Q8VYB7|PGTA1_ARATH Geranylgeranyl transferase type-2 subunit alpha 1 OS=Arabidopsis thaliana GN=RGTA1 PE=1 SV=1	tr|A0A1S3AZP9|A0A1S3AZP9_CUCME geranylgeranyl transferase type-2 subunit alpha OS=Cucumis melo GN=LOC103484326 PE=4 SV=1	AT4G24490_RAB geranylgeranyl transferase alpha subunit 1 (RGTA1); FUNCTIONS IN: protein prenyltransferase activity; INVOLVED IN: response to cadmium ion; EXPRESSED IN: 23 plant structures; EXPRESSED DURING: 13 growth stages; CONTAINS InterPro DOMAIN/s: Protein prenyltransferase (InterPro:IPR008940), Protein prenyltransferase, alpha subunit (InterPro:IPR002088); BEST Arabidopsis thaliana protein m…
Cup000001g000222.1	sp|Q84VX3|ALF4_ARATH Aberrant root formation protein 4 OS=Arabidopsis thaliana GN=ALF4 PE=1 SV=2	tr|A0A1S3BUY3|A0A1S3BUY3_CUCME aberrant root formation protein 4 isoform X1 OS=Cucumis melo GN=LOC103493774 PE=4 SV=1	AT5G11030_ABERRANT LATERAL ROOT FORMATION 4 (ALF4); CONTAINS InterPro DOMAIN/s: Uncharacterised protein family, YAP/Alf4/glomulin (InterPro:IPR013877); Has 56 Blast hits to 55 proteins in 23 species: Archae - 0; Bacteria - 12; Metazoa - 4; Fungi - 0; Plants - 37; Viruses - 0; Other Eukaryotes - 3 (source: NCBI BLink).
Cup000001g000223.A1		tr|A0A1S3BUW9|A0A1S3BUW9_CUCME neurochondrin isoform X4 OS=Cucumis melo GN=LOC103493779 PE=4 SV=1	AT4G32050_neurochondrin family protein; FUNCTIONS IN: binding; INVOLVED IN: biological_process unknown; LOCATED IN: cellular_component unknown; EXPRESSED IN: 18 plant structures; EXPRESSED DURING: 9 growth stages; CONTAINS InterPro DOMAIN/s: Armadillo-type fold (InterPro:IPR016024), Neurochondrin (InterPro:IPR008709); Has 174 Blast hits to 168 proteins in 66 species: Archae - 0; Bacteria - 0; Met…
Cup000001g000224.1
Cup000001g000225.1
Cup000001g000226.1
Cup000001g000227.1	sp|Q9SUV2|PT432_ARATH Probable sugar phosphate/phosphate translocator At4g32390 OS=Arabidopsis thaliana GN=At4g32390 PE=3 SV=1	tr|A0A1S3CRC1|A0A1S3CRC1_CUCME probable sugar phosphate/phosphate translocator At5g25400 OS=Cucumis melo GN=LOC103503818 PE=4 SV=1	AT4G32390_Nucleotide-sugar transporter family protein; FUNCTIONS IN: organic anion transmembrane transporter activity; LOCATED IN: endomembrane system, membrane; EXPRESSED IN: 22 plant structures; EXPRESSED DURING: 13 growth stages; CONTAINS InterPro DOMAIN/s: Protein of unknown function DUF6, transmembrane (InterPro:IPR000620), Protein of unknown function DUF250 (InterPro:IPR004853); BEST Arabid…
Cup000001g000228.1	sp|O48781|SPX2_ARATH SPX domain-containing protein 2 OS=Arabidopsis thaliana GN=SPX2 PE=2 SV=1	tr|A0A0A0LGN0|A0A0A0LGN0_CUCSA Uncharacterized protein OS=Cucumis sativus GN=Csa_3G878730 PE=4 SV=1	AT2G26660_SPX domain gene 2 (SPX2); CONTAINS InterPro DOMAIN/s: SPX, N-terminal (InterPro:IPR004331); BEST Arabidopsis thaliana protein match is: SPX domain gene 1 (TAIR:AT5G20150.1); Has 1206 Blast hits to 1202 proteins in 209 species: Archae - 0; Bacteria - 6; Metazoa - 245; Fungi - 512; Plants - 320; Viruses - 0; Other Eukaryotes - 123 (source: NCBI BLink).
Cup000001g000229.1	sp|Q3E958|SHN3_ARATH Ethylene-responsive transcription factor SHINE 3 OS=Arabidopsis thaliana GN=SHN3 PE=2 SV=1	tr|A0A1S3CR71|A0A1S3CR71_CUCME ethylene-responsive transcription factor SHINE 2-like OS=Cucumis melo GN=LOC103503822 PE=4 SV=1	AT5G25390_shine2 (SHN2); FUNCTIONS IN: DNA binding, sequence-specific DNA binding transcription factor activity; INVOLVED IN: regulation of transcription, DNA-dependent; LOCATED IN: mitochondrion, nucleus; EXPRESSED IN: 11 plant structures; EXPRESSED DURING: 4 anthesis, C globular stage, petal differentiation and expansion stage; CONTAINS InterPro DOMAIN/s: DNA-binding, integrase-type (InterPro:I…
Cup000001g000230.1	sp|Q94C48|WDL5_ARATH Protein WVD2-like 5 OS=Arabidopsis thaliana GN=WDL5 PE=1 SV=1	tr|A0A1S3CR67|A0A1S3CR67_CUCME protein WVD2-like 5 OS=Cucumis melo GN=LOC103503819 PE=4 SV=1	AT4G32330_TPX2 (targeting protein for Xklp2) protein family; FUNCTIONS IN: molecular_function unknown; INVOLVED IN: biological_process unknown; LOCATED IN: cellular_component unknown; EXPRESSED IN: 23 plant structures; EXPRESSED DURING: 13 growth stages; CONTAINS InterPro DOMAIN/s: Xklp2 targeting protein (InterPro:IPR009675); BEST Arabidopsis thaliana protein match is: TPX2 (targeting protein fo…
Cup000001g000231.1
Cup000001g000232.1	sp|O24542|AX22D_VIGRR Auxin-induced protein 22D OS=Vigna radiata var. radiata GN=AUX22D PE=2 SV=1	tr|A0A0A0LGM4|A0A0A0LGM4_CUCSA Auxin-responsive protein OS=Cucumis sativus GN=Csa_3G877650 PE=3 SV=1	AT5G43700_AUXIN INDUCIBLE 2-11 (ATAUX2-11); CONTAINS InterPro DOMAIN/s: Aux/IAA-ARF-dimerisation (InterPro:IPR011525), AUX/IAA protein (InterPro:IPR003311); BEST Arabidopsis thaliana protein match is: AUX/IAA transcriptional regulator family protein (TAIR:AT1G04240.1); Has 1807 Blast hits to 1807 proteins in 277 species: Archae - 0; Bacteria - 0; Metazoa - 736; Fungi - 347; Plants - 385; Viruses …
Cup000001g000233.1		tr|A0A0A0LDN9|A0A0A0LDN9_CUCSA Uncharacterized protein OS=Cucumis sativus GN=Csa_3G877610 PE=4 SV=1	AT4G32190_Myosin heavy chain-related protein; Has 30201 Blast hits to 17322 proteins in 780 species: Archae - 12; Bacteria - 1396; Metazoa - 17338; Fungi - 3422; Plants - 5037; Viruses - 0; Other Eukaryotes - 2996 (source: NCBI BLink).
Cup000001g000234.1	sp|F4JTJ2|EREL1_ARATH PX domain-containing protein EREL1 OS=Arabidopsis thaliana GN=EREL1 PE=2 SV=1	tr|A0A1S3CRE1|A0A1S3CRE1_CUCME uncharacterized protein LOC103503838 isoform X1 OS=Cucumis melo GN=LOC103503838 PE=4 SV=1	AT4G32160_Phox (PX) domain-containing protein; CONTAINS InterPro DOMAIN/s: Phox-like (InterPro:IPR001683); BEST Arabidopsis thaliana protein match is: Phox (PX) domain-containing protein (TAIR:AT2G25350.1); Has 33521 Blast hits to 21186 proteins in 1483 species: Archae - 481; Bacteria - 3615; Metazoa - 17372; Fungi - 2745; Plants - 1628; Viruses - 165; Other Eukaryotes - 7515 (source: NCBI BLink).
Cup000001g000235.1	sp|Q9SSQ4|FRS6_ARATH Protein FAR1-RELATED SEQUENCE 6 OS=Arabidopsis thaliana GN=FRS6 PE=2 SV=1	tr|M5Y3I6|M5Y3I6_PRUPE Uncharacterized protein OS=Prunus persica GN=PRUPE_ppa002480mg PE=4 SV=1	AT1G52520_FAR1-related sequence 6 (FRS6); FUNCTIONS IN: zinc ion binding; INVOLVED IN: response to red or far red light; LOCATED IN: cellular_component unknown; EXPRESSED IN: 22 plant structures; EXPRESSED DURING: 12 growth stages; CONTAINS InterPro DOMAIN/s: MULE transposase, conserved domain (InterPro:IPR018289), Zinc finger, PMZ-type (InterPro:IPR006564), Transcription factor, FAR1-related (In…
Cup000001g000236.A1
Cup000001g000237.1	sp|Q84MB2|TIF8_ARATH Protein TIFY 8 OS=Arabidopsis thaliana GN=TIFY8 PE=1 SV=1	tr|A0A1S3CRA0|A0A1S3CRA0_CUCME protein TIFY 8-like isoform X2 OS=Cucumis melo GN=LOC103503802 PE=4 SV=1	AT4G32570_TIFY domain protein 8 (TIFY8); CONTAINS InterPro DOMAIN/s: Tify (InterPro:IPR010399); Has 30201 Blast hits to 17322 proteins in 780 species: Archae - 12; Bacteria - 1396; Metazoa - 17338; Fungi - 3422; Plants - 5037; Viruses - 0; Other Eukaryotes - 2996 (source: NCBI BLink).
Cup000001g000238.1	sp|Q9LFM6|PP375_ARATH Pentatricopeptide repeat-containing protein At5g11310, mitochondrial OS=Arabidopsis thaliana GN=At5g11310 PE=2 SV=1	tr|A0A0A0LEE0|A0A0A0LEE0_CUCSA Uncharacterized protein OS=Cucumis sativus GN=Csa_3G878910 PE=4 SV=1	AT5G11310_Pentatricopeptide repeat (PPR) superfamily protein; CONTAINS InterPro DOMAIN/s: Pentatricopeptide repeat (InterPro:IPR002885); BEST Arabidopsis thaliana protein match is: Tetratricopeptide repeat (TPR)-like superfamily protein (TAIR:AT3G49730.1); Has 1807 Blast hits to 1807 proteins in 277 species: Archae - 0; Bacteria - 0; Metazoa - 736; Fungi - 347; Plants - 385; Viruses - 0; Other Eu…
Cup000001g000239.1
Cup000001g000240.1	sp|Q6NQH9|CID6_ARATH Polyadenylate-binding protein-interacting protein 6 OS=Arabidopsis thaliana GN=CID6 PE=2 SV=1	tr|A0A1S3CR41|A0A1S3CR41_CUCME polyadenylate-binding protein-interacting protein 5 OS=Cucumis melo GN=LOC103503796 PE=4 SV=1	AT5G25540_CTC-interacting domain 6 (CID6); CONTAINS InterPro DOMAIN/s: Ubiquitin system component Cue (InterPro:IPR003892); BEST Arabidopsis thaliana protein match is: CTC-interacting domain 5 (TAIR:AT5G11440.1); Has 1807 Blast hits to 1807 proteins in 277 species: Archae - 0; Bacteria - 0; Metazoa - 736; Fungi - 347; Plants - 385; Viruses - 0; Other Eukaryotes - 339 (source: NCBI BLink).
Cup000001g000241.1		tr|A0A1S3CR23|A0A1S3CR23_CUCME uncharacterized protein LOC103503795 OS=Cucumis melo GN=LOC103503795 PE=4 SV=1	AT2G25660_embryo defective 2410 (emb2410); FUNCTIONS IN: molecular_function unknown; INVOLVED IN: embryo development ending in seed dormancy; EXPRESSED IN: 23 plant structures; EXPRESSED DURING: 13 growth stages; CONTAINS InterPro DOMAIN/s: Protein of unknown function DUF490 (InterPro:IPR007452); Has 35333 Blast hits to 34131 proteins in 2444 species: Archae - 798; Bacteria - 22429; Metazoa - 974…
Cup000001g000242.1		tr|A0A067K7T4|A0A067K7T4_JATCU Uncharacterized protein OS=Jatropha curcas GN=JCGZ_13201 PE=4 SV=1	AT4G32610_copper ion binding; BEST Arabidopsis thaliana protein match is: unknown protein (TAIR:AT2G25670.2); Has 53099 Blast hits to 32361 proteins in 2088 species: Archae - 115; Bacteria - 8255; Metazoa - 19472; Fungi - 6714; Plants - 2333; Viruses - 365; Other Eukaryotes - 15845 (source: NCBI BLink).
Cup000001g000243.1	sp|Q8LGS1|MARD1_ARATH Protein MARD1 OS=Arabidopsis thaliana GN=MARD1 PE=2 SV=2	tr|A0A0A0LDS3|A0A0A0LDS3_CUCSA Uncharacterized protein OS=Cucumis sativus GN=Csa_3G880550 PE=4 SV=1	AT5G11460_Protein of unknown function (DUF581); CONTAINS InterPro DOMAIN/s: Protein of unknown function DUF581 (InterPro:IPR007650); BEST Arabidopsis thaliana protein match is: Protein of unknown function (DUF581) (TAIR:AT2G25690.2); Has 1807 Blast hits to 1807 proteins in 277 species: Archae - 0; Bacteria - 0; Metazoa - 736; Fungi - 347; Plants - 385; Viruses - 0; Other Eukaryotes - 339 (source:…
Cup000001g000244.1	sp|Q9M088|E135_ARATH Glucan endo-1,3-beta-glucosidase 5 OS=Arabidopsis thaliana GN=At4g31140 PE=1 SV=1	tr|A0A1S3CR17|A0A1S3CR17_CUCME glucan endo-1,3-beta-glucosidase 5 OS=Cucumis melo GN=LOC103503788 PE=3 SV=1	AT4G31140_O-Glycosyl hydrolases family 17 protein; FUNCTIONS IN: cation binding, hydrolase activity, hydrolyzing O-glycosyl compounds, catalytic activity; INVOLVED IN: carbohydrate metabolic process; LOCATED IN: anchored to plasma membrane, plasma membrane, vacuole, anchored to membrane, plant-type cell wall; EXPRESSED IN: 24 plant structures; EXPRESSED DURING: 12 growth stages; CONTAINS InterPro…
Cup000001g000245.1	sp|Q93V47|GG2_ARATH Guanine nucleotide-binding protein subunit gamma 2 OS=Arabidopsis thaliana GN=GG2 PE=1 SV=1	tr|A0A0A0LJE8|A0A0A0LJE8_CUCSA Uncharacterized protein OS=Cucumis sativus GN=Csa_3G881640 PE=4 SV=1	AT3G22942_G-protein gamma subunit 2 (AGG2); FUNCTIONS IN: molecular_function unknown; INVOLVED IN: basipetal auxin transport, seed germination, lateral root development; LOCATED IN: plasma membrane, heterotrimeric G-protein complex; EXPRESSED IN: hydathode, root cortex, root epidermis, differentiation zone, guard cell; BEST Arabidopsis thaliana protein match is: Ggamma-subunit 1 (TAIR:AT3G63420.2…
Cup000001g000246.1	sp|Q8GWT4|ANM15_ARATH Protein arginine N-methyltransferase 1.5 OS=Arabidopsis thaliana GN=PMRT15 PE=1 SV=2	tr|A0A1S3CSC1|A0A1S3CSC1_CUCME Protein arginine N-methyltransferase OS=Cucumis melo GN=LOC103503776 PE=3 SV=1	AT4G31120_SHK1 binding protein 1 (SKB1); FUNCTIONS IN: protein methyltransferase activity; INVOLVED IN: positive regulation of vernalization response, regulation of flower development; LOCATED IN: cytoplasm; EXPRESSED IN: 25 plant structures; EXPRESSED DURING: 13 growth stages; CONTAINS InterPro DOMAIN/s: Skb1 methyltransferase (InterPro:IPR007857); Has 957 Blast hits to 940 proteins in 238 speci…
Cup000001g000247.A1		tr|A0A1S3CR11|A0A1S3CR11_CUCME uncharacterized protein LOC103503778 OS=Cucumis melo GN=LOC103503778 PE=4 SV=1	AT4G31130_Protein of unknown function (DUF1218); FUNCTIONS IN: molecular_function unknown; INVOLVED IN: biological_process unknown; LOCATED IN: plasma membrane; EXPRESSED IN: 25 plant structures; EXPRESSED DURING: 15 growth stages; CONTAINS InterPro DOMAIN/s: Protein of unknown function DUF1218 (InterPro:IPR009606); Has 77 Blast hits to 70 proteins in 13 species: Archae - 0; Bacteria - 0; Metazoa…
Cup000001g000248.1		tr|A0A0A0LHD9|A0A0A0LHD9_CUCSA Uncharacterized protein OS=Cucumis sativus GN=Csa_3G881600 PE=4 SV=1	AT4G31130_Protein of unknown function (DUF1218); FUNCTIONS IN: molecular_function unknown; INVOLVED IN: biological_process unknown; LOCATED IN: plasma membrane; EXPRESSED IN: 25 plant structures; EXPRESSED DURING: 15 growth stages; CONTAINS InterPro DOMAIN/s: Protein of unknown function DUF1218 (InterPro:IPR009606); Has 77 Blast hits to 70 proteins in 13 species: Archae - 0; Bacteria - 0; Metazoa…
Cup000001g000249.1	sp|Q96522|PER45_ARATH Peroxidase 45 OS=Arabidopsis thaliana GN=PER45 PE=1 SV=1	tr|A0A0A0LEH5|A0A0A0LEH5_CUCSA Peroxidase OS=Cucumis sativus GN=Csa_3G881810 PE=3 SV=1	AT4G30170_Peroxidase family protein; FUNCTIONS IN: peroxidase activity, heme binding; INVOLVED IN: oxidation reduction, response to oxidative stress; LOCATED IN: endomembrane system; EXPRESSED IN: hypocotyl, root; CONTAINS InterPro DOMAIN/s: Haem peroxidase (InterPro:IPR010255), Plant peroxidase (InterPro:IPR000823), Peroxidases heam-ligand binding site (InterPro:IPR019793), Haem peroxidase, plan…
Cup000001g000250.1	sp|Q7XTV7|HIP1_ORYSJ Probable E3 ubiquitin-protein ligase HIP1 OS=Oryza sativa subsp. japonica GN=HIP1 PE=1 SV=2	tr|A0A1S4E5I3|A0A1S4E5I3_CUCME uncharacterized protein LOC103503755 OS=Cucumis melo GN=LOC103503755 PE=4 SV=1	AT5G24870_RING/U-box superfamily protein; FUNCTIONS IN: zinc ion binding; EXPRESSED IN: 20 plant structures; EXPRESSED DURING: 11 growth stages; CONTAINS InterPro DOMAIN/s: Zinc finger, RING-type (InterPro:IPR001841), Zinc finger, C3HC4 RING-type (InterPro:IPR018957); BEST Arabidopsis thaliana protein match is: RING/U-box superfamily protein (TAIR:AT5G10650.2); Has 13925 Blast hits to 9892 protei…
Cup000001g000253.1		tr|A0A1S3CQX1|A0A1S3CQX1_CUCME uncharacterized protein LOC103503753 OS=Cucumis melo GN=LOC103503753 PE=4 SV=1	AT5G24890_unknown protein; FUNCTIONS IN: molecular_function unknown; INVOLVED IN: biological_process unknown; LOCATED IN: cellular_component unknown; EXPRESSED IN: 24 plant structures; EXPRESSED DURING: 13 growth stages; BEST Arabidopsis thaliana protein match is: unknown protein (TAIR:AT2G24550.1); Has 1807 Blast hits to 1807 proteins in 277 species: Archae - 0; Bacteria - 0; Metazoa - 736; Fung…
Cup000001g000254.1	sp|Q9SV15|WRK11_ARATH Probable WRKY transcription factor 11 OS=Arabidopsis thaliana GN=WRKY11 PE=2 SV=2	tr|A0A0N6XFL1|A0A0N6XFL1_LUFAE WRKY11 OS=Luffa aegyptiaca PE=2 SV=1	AT4G31550_WRKY DNA-binding protein 11 (WRKY11); CONTAINS InterPro DOMAIN/s: DNA-binding WRKY (InterPro:IPR003657), Transcription factor, WRKY, Zn-cluster (InterPro:IPR018872); BEST Arabidopsis thaliana protein match is: WRKY DNA-binding protein 17 (TAIR:AT2G24570.1); Has 3379 Blast hits to 2932 proteins in 187 species: Archae - 0; Bacteria - 0; Metazoa - 0; Fungi - 0; Plants - 3363; Viruses - 0; …
Cup000001g000255.A1	sp|Q8W491|U73B3_ARATH UDP-glycosyltransferase 73B3 OS=Arabidopsis thaliana GN=UGT73B3 PE=2 SV=1	tr|A0A1U8Q9B4|A0A1U8Q9B4_NELNU Glycosyltransferase OS=Nelumbo nucifera GN=LOC104605452 PE=3 SV=1	AT4G34131_UDP-glucosyl transferase 73B3 (UGT73B3); FUNCTIONS IN: transferase activity, transferring hexosyl groups, quercetin 3-O-glucosyltransferase activity, UDP-glycosyltransferase activity, UDP-glucosyltransferase activity; INVOLVED IN: response to cyclopentenone, response to other organism; LOCATED IN: endomembrane system; CONTAINS InterPro DOMAIN/s: UDP-glucuronosyl/UDP-glucosyltransferase …
Cup000001g000255.A2	sp|Q8W491|U73B3_ARATH UDP-glycosyltransferase 73B3 OS=Arabidopsis thaliana GN=UGT73B3 PE=2 SV=1	tr|A0A1U8Q9B4|A0A1U8Q9B4_NELNU Glycosyltransferase OS=Nelumbo nucifera GN=LOC104605452 PE=3 SV=1	AT4G34131_UDP-glucosyl transferase 73B3 (UGT73B3); FUNCTIONS IN: transferase activity, transferring hexosyl groups, quercetin 3-O-glucosyltransferase activity, UDP-glycosyltransferase activity, UDP-glucosyltransferase activity; INVOLVED IN: response to cyclopentenone, response to other organism; LOCATED IN: endomembrane system; CONTAINS InterPro DOMAIN/s: UDP-glucuronosyl/UDP-glucosyltransferase …
Cup000001g000256.1	sp|Q9SB75|CSLC5_ARATH Probable xyloglucan glycosyltransferase 5 OS=Arabidopsis thaliana GN=CSLC5 PE=1 SV=1	tr|A0A1S3CS80|A0A1S3CS80_CUCME probable xyloglucan glycosyltransferase 5 OS=Cucumis melo GN=LOC103503746 PE=4 SV=1	AT4G31590_Cellulose-synthase-like C5 (CSLC5); FUNCTIONS IN: cellulose synthase activity, transferase activity, transferring glycosyl groups; INVOLVED IN: biological_process unknown; LOCATED IN: nucleus; EXPRESSED IN: 23 plant structures; EXPRESSED DURING: 13 growth stages; CONTAINS InterPro DOMAIN/s: Glycosyl transferase, family 2 (InterPro:IPR001173); BEST Arabidopsis thaliana protein match is: …
Cup000001g000257.1	sp|Q8CGZ0|CHERP_MOUSE Calcium homeostasis endoplasmic reticulum protein OS=Mus musculus GN=Cherp PE=1 SV=1	tr|A0A0A0KSG0|A0A0A0KSG0_CUCSA Uncharacterized protein OS=Cucumis sativus GN=Csa_5G215110 PE=4 SV=1	AT4G31200_SWAP (Suppressor-of-White-APricot)/surp RNA-binding domain-containing protein; FUNCTIONS IN: RNA binding; INVOLVED IN: RNA processing; LOCATED IN: cellular_component unknown; EXPRESSED IN: 23 plant structures; EXPRESSED DURING: 13 growth stages; CONTAINS InterPro DOMAIN/s: Protein of unknown function DUF618 (InterPro:IPR006903), SWAP/Surp (InterPro:IPR000061), RNA polymerase II, large s…
Cup000001g000258.1
Cup000001g000259.1	sp|Q8VZ20|ASR3_ARATH Trihelix transcription factor ASR3 OS=Arabidopsis thaliana GN=ASR3 PE=1 SV=1	tr|A0A0A0LDW0|A0A0A0LDW0_CUCSA Uncharacterized protein OS=Cucumis sativus GN=Csa_3G882960 PE=4 SV=1	AT4G31270_sequence-specific DNA binding transcription factors; BEST Arabidopsis thaliana protein match is: Homeodomain-like superfamily protein (TAIR:AT2G33550.1); Has 462 Blast hits to 461 proteins in 32 species: Archae - 0; Bacteria - 0; Metazoa - 14; Fungi - 2; Plants - 436; Viruses - 0; Other Eukaryotes - 10 (source: NCBI BLink).
Cup000001g000260.A1	sp|A8MRP2|AIGLD_ARATH AIG2-like protein D OS=Arabidopsis thaliana GN=AIG2LD PE=2 SV=1	tr|A0A0A0LEJ1|A0A0A0LEJ1_CUCSA Uncharacterized protein OS=Cucumis sativus GN=Csa_3G882990 PE=4 SV=1	AT2G24390_AIG2-like (avirulence induced gene) family protein; FUNCTIONS IN: molecular_function unknown; INVOLVED IN: biological_process unknown; LOCATED IN: endomembrane system; EXPRESSED IN: 11 plant structures; EXPRESSED DURING: 7 growth stages; CONTAINS InterPro DOMAIN/s: Butirosin biosynthesis, BtrG-like (InterPro:IPR013024), AIG2-like (InterPro:IPR009288); BEST Arabidopsis thaliana protein m…
Cup000001g000261.1	sp|Q9ZUZ3|SAU32_ARATH Auxin-responsive protein SAUR32 OS=Arabidopsis thaliana GN=SAUR32 PE=2 SV=1	tr|A0A1S3CQV0|A0A1S3CQV0_CUCME auxin-responsive protein SAUR72 OS=Cucumis melo GN=LOC103503729 PE=4 SV=1	AT4G31320_SAUR-like auxin-responsive protein family ; CONTAINS InterPro DOMAIN/s: Auxin responsive SAUR protein (InterPro:IPR003676); BEST Arabidopsis thaliana protein match is: SAUR-like auxin-responsive protein family (TAIR:AT2G24400.1); Has 1341 Blast hits to 1332 proteins in 26 species: Archae - 0; Bacteria - 0; Metazoa - 0; Fungi - 0; Plants - 1340; Viruses - 0; Other Eukaryotes - 1 (source:…
Cup000001g000262.1	sp|Q09621|LACT2_CAEEL Beta-lactamase domain-containing protein 2 OS=Caenorhabditis elegans GN=lact-2 PE=4 SV=1	tr|A0A1S3CQU2|A0A1S3CQU2_CUCME uncharacterized protein LOC103503727 OS=Cucumis melo GN=LOC103503727 PE=4 SV=1	AT5G24810_ABC1 family protein; LOCATED IN: endoplasmic reticulum, plasma membrane; EXPRESSED IN: 25 plant structures; EXPRESSED DURING: 15 growth stages; CONTAINS InterPro DOMAIN/s: ABC-1 (InterPro:IPR004147), Beta-lactamase-type transpeptidase fold (InterPro:IPR012338), Beta-lactamase-related (InterPro:IPR001466), Protein kinase-like domain (InterPro:IPR011009); BEST Arabidopsis thaliana protein…
Cup000001g000263.1	sp|Q9LYE3|ASI1_ARATH Protein ANTI-SILENCING 1 OS=Arabidopsis thaliana GN=ASI1 PE=4 SV=2	tr|A0A1S3CS61|A0A1S3CS61_CUCME uncharacterized protein LOC103503724 isoform X1 OS=Cucumis melo GN=LOC103503724 PE=4 SV=1	AT5G11470_bromo-adjacent homology (BAH) domain-containing protein; FUNCTIONS IN: DNA binding, nucleic acid binding; INVOLVED IN: biological_process unknown; LOCATED IN: cellular_component unknown; EXPRESSED IN: 9 plant structures; EXPRESSED DURING: 4 anthesis, C globular stage, petal differentiation and expansion stage, E expanded cotyledon stage, D bilateral stage; CONTAINS InterPro DOMAIN/s: RN…
Cup000001g000264.1	sp|O81004|Y2287_ARATH GTP-binding protein At2g22870 OS=Arabidopsis thaliana GN=EMB2001 PE=2 SV=2	tr|A0A0A0LGU2|A0A0A0LGU2_CUCSA Uncharacterized protein OS=Cucumis sativus GN=Csa_3G888580 PE=3 SV=1	AT5G11480_P-loop containing nucleoside triphosphate hydrolases superfamily protein; FUNCTIONS IN: GTP binding; INVOLVED IN: barrier septum formation; LOCATED IN: intracellular, chloroplast; EXPRESSED IN: 22 plant structures; EXPRESSED DURING: 13 growth stages; CONTAINS InterPro DOMAIN/s: GTP-binding protein, HSR1-related (InterPro:IPR002917), GTP-binding protein, ribosome biogenesis, YsxC (InterP…
Cup000001g000265.1	sp|Q84MB5|RBL11_ARATH Rhomboid-like protein 11, chloroplastic OS=Arabidopsis thaliana GN=RBL11 PE=1 SV=1	tr|A0A1S3CQT1|A0A1S3CQT1_CUCME rhomboid-like protein 11, chloroplastic isoform X2 OS=Cucumis melo GN=LOC103503716 PE=4 SV=1	AT5G25752_rhomboid-like protein 11 (RBL11); FUNCTIONS IN: serine-type endopeptidase activity; INVOLVED IN: biological_process unknown; LOCATED IN: chloroplast; CONTAINS InterPro DOMAIN/s: Peptidase S54, rhomboid (InterPro:IPR002610); BEST Arabidopsis thaliana protein match is: Rhomboid-related intramembrane serine protease family protein (TAIR:AT5G25640.1); Has 30201 Blast hits to 17322 proteins …
Cup000001g000266.1
Cup000001g000267.A1	sp|Q7XI45|DTM1_ORYSJ Signal peptidase complex-like protein DTM1 OS=Oryza sativa subsp. japonica GN=DTM1 PE=2 SV=1	tr|A0A1S3CQR6|A0A1S3CQR6_CUCME uncharacterized protein LOC103503709 OS=Cucumis melo GN=LOC103503709 PE=4 SV=1	AT1G34640_peptidases; FUNCTIONS IN: peptidase activity; INVOLVED IN: N-terminal protein myristoylation, signal peptide processing; LOCATED IN: endomembrane system, integral to membrane, signal peptidase complex; EXPRESSED IN: 21 plant structures; EXPRESSED DURING: 13 growth stages; CONTAINS InterPro DOMAIN/s: Microsomal signal peptidase 12kDa subunit (InterPro:IPR009542); Has 25 Blast hits to 25 …
Cup000001g000268.1	sp|P93212|14337_SOLLC 14-3-3 protein 7 OS=Solanum lycopersicum GN=TFT7 PE=2 SV=2	tr|A0A1S4E6I2|A0A1S4E6I2_CUCME 14-3-3 protein 7-like OS=Cucumis melo GN=LOC103503705 PE=3 SV=1	AT1G26480_general regulatory factor 12 (GRF12); FUNCTIONS IN: protein phosphorylated amino acid binding; LOCATED IN: cellular_component unknown; EXPRESSED IN: 6 plant structures; EXPRESSED DURING: L mature pollen stage, M germinated pollen stage, 4 anthesis, petal differentiation and expansion stage; CONTAINS InterPro DOMAIN/s: 14-3-3 protein (InterPro:IPR000308); BEST Arabidopsis thaliana protei…
Cup000001g000269.1	sp|Q9C9Q8|PMTT_ARATH Probable pectin methyltransferase QUA2 OS=Arabidopsis thaliana GN=QUA2 PE=1 SV=2	tr|A0A0A0LEL4|A0A0A0LEL4_CUCSA Uncharacterized protein OS=Cucumis sativus GN=Csa_3G889740 PE=4 SV=1	AT1G78240_TUMOROUS SHOOT DEVELOPMENT 2 (TSD2); FUNCTIONS IN: methyltransferase activity; INVOLVED IN: shoot development, homogalacturonan biosynthetic process, response to cytokinin stimulus, root development; LOCATED IN: Golgi apparatus; EXPRESSED IN: 32 plant structures; EXPRESSED DURING: 13 growth stages; CONTAINS InterPro DOMAIN/s: Protein of unknown function DUF248, methyltransferase putativ…
Cup000001g000272.A1	sp|Q8RWT8|SYSM_ARATH Serine--tRNA ligase, chloroplastic/mitochondrial OS=Arabidopsis thaliana GN=OVA7 PE=2 SV=1	tr|A0A1S3CQP4|A0A1S3CQP4_CUCME serine--tRNA ligase, chloroplastic/mitochondrial OS=Cucumis melo GN=LOC103503692 PE=4 SV=1	AT1G11870_Seryl-tRNA synthetase (SRS); FUNCTIONS IN: serine-tRNA ligase activity; INVOLVED IN: chloroplast organization, mitochondrion organization, seryl-tRNA aminoacylation, tRNA aminoacylation, ovule development; LOCATED IN: mitochondrion, chloroplast; EXPRESSED IN: 22 plant structures; EXPRESSED DURING: 13 growth stages; CONTAINS InterPro DOMAIN/s: tRNA-binding arm (InterPro:IPR010978), Seryl…
Cup000001g000273.1	sp|Q9THX6|TL29_SOLLC Thylakoid lumenal 29 kDa protein, chloroplastic OS=Solanum lycopersicum GN=CLEB3J9 PE=3 SV=1	tr|A0A1S3CS32|A0A1S3CS32_CUCME thylakoid lumenal 29 kDa protein, chloroplastic isoform X1 OS=Cucumis melo GN=LOC103503691 PE=3 SV=1	AT4G09010_ascorbate peroxidase 4 (APX4); FUNCTIONS IN: peroxidase activity, heme binding; INVOLVED IN: oxidation reduction, response to oxidative stress; LOCATED IN: in 7 components; EXPRESSED IN: 22 plant structures; EXPRESSED DURING: 15 growth stages; CONTAINS InterPro DOMAIN/s: Haem peroxidase (InterPro:IPR010255), Plant ascorbate peroxidase (InterPro:IPR002207), Haem peroxidase, plant/fungal/…
Cup000001g000274.1
Cup000001g000275.1	sp|Q3KRG3|TSR2_DANRE Pre-rRNA-processing protein TSR2 homolog OS=Danio rerio GN=tsr2 PE=2 SV=1	tr|A0A1S4E5H6|A0A1S4E5H6_CUCME pre-rRNA-processing protein TSR2 OS=Cucumis melo GN=LOC103503689 PE=4 SV=1	AT5G27990_Pre-rRNA-processing protein TSR2, conserved region; CONTAINS InterPro DOMAIN/s: Pre-rRNA-processing protein TSR2, conserved region (InterPro:IPR019398); BEST Arabidopsis thaliana protein match is: Pre-rRNA-processing protein TSR2, conserved region (TAIR:AT3G22510.1); Has 1807 Blast hits to 1807 proteins in 277 species: Archae - 0; Bacteria - 0; Metazoa - 736; Fungi - 347; Plants - 385; …
Cup000001g000276.A1	sp|Q6DJI4|RM41A_XENLA 39S ribosomal protein L41-A, mitochondrial OS=Xenopus laevis GN=mrpl41-a PE=2 SV=1	tr|A0A0A0KBX4|A0A0A0KBX4_CUCSA Uncharacterized protein OS=Cucumis sativus GN=Csa_7G433300 PE=4 SV=1	AT5G39800_Mitochondrial ribosomal protein L27; CONTAINS InterPro DOMAIN/s: Ribosomal protein L27/L41, mitochondrial (InterPro:IPR019189); BEST Arabidopsis thaliana protein match is: Mitochondrial ribosomal protein L27 (TAIR:AT5G40080.1); Has 30201 Blast hits to 17322 proteins in 780 species: Archae - 12; Bacteria - 1396; Metazoa - 17338; Fungi - 3422; Plants - 5037; Viruses - 0; Other Eukaryotes …
Cup000001g000277.1	sp|P46668|ATHB6_ARATH Homeobox-leucine zipper protein ATHB-6 OS=Arabidopsis thaliana GN=ATHB-6 PE=1 SV=1	tr|A0A1S3CRT3|A0A1S3CRT3_CUCME homeobox-leucine zipper protein ATHB-6-like OS=Cucumis melo GN=LOC103504010 PE=4 SV=1	AT2G22430_homeobox protein 6 (HB6); FUNCTIONS IN: protein binding, sequence-specific DNA binding, DNA binding, transcription activator activity, sequence-specific DNA binding transcription factor activity; INVOLVED IN: response to water deprivation, positive regulation of transcription, abscisic acid mediated signaling pathway, negative regulation of abscisic acid mediated signaling pathway, regu…
Cup000001g000278.1	sp|Q41001|BCP_PEA Blue copper protein OS=Pisum sativum PE=2 SV=1	tr|A0A0A0LHL0|A0A0A0LHL0_CUCSA Uncharacterized protein OS=Cucumis sativus GN=Csa_3G889930 PE=4 SV=1	AT1G72230_Cupredoxin superfamily protein; FUNCTIONS IN: electron carrier activity, copper ion binding; LOCATED IN: anchored to membrane; EXPRESSED IN: 17 plant structures; EXPRESSED DURING: 9 growth stages; CONTAINS InterPro DOMAIN/s: Plastocyanin-like (InterPro:IPR003245), Cupredoxin (InterPro:IPR008972), Blue (type 1) copper domain (InterPro:IPR000923); BEST Arabidopsis thaliana protein match i…
Cup000001g000279.1		tr|A0A1S3CQW9|A0A1S3CQW9_CUCME uncharacterized protein LOC103503680 OS=Cucumis melo GN=LOC103503680 PE=4 SV=1	AT1G14680_unknown protein; BEST Arabidopsis thaliana protein match is: unknown protein (TAIR:AT4G09060.1); Has 8132 Blast hits to 6366 proteins in 685 species: Archae - 171; Bacteria - 671; Metazoa - 4046; Fungi - 445; Plants - 318; Viruses - 23; Other Eukaryotes - 2458 (source: NCBI BLink).
Cup000001g000280.1	sp|Q8L9S0|BETL2_ARATH Bet1-like protein At1g29060 OS=Arabidopsis thaliana GN=At1g29060 PE=2 SV=1	tr|A0A1S3CQM7|A0A1S3CQM7_CUCME bet1-like protein At1g29060 OS=Cucumis melo GN=LOC103503676 PE=4 SV=1	AT1G29060_Target SNARE coiled-coil domain protein; CONTAINS InterPro DOMAIN/s: Target SNARE coiled-coil domain (InterPro:IPR000727); BEST Arabidopsis thaliana protein match is: Target SNARE coiled-coil domain protein (TAIR:AT4G14600.1); Has 153 Blast hits to 153 proteins in 61 species: Archae - 0; Bacteria - 0; Metazoa - 33; Fungi - 28; Plants - 80; Viruses - 0; Other Eukaryotes - 12 (source: NCB…
Cup000001g000281.1	sp|Q9LTX2|TIR1L_ARATH Transport inhibitor response 1-like protein OS=Arabidopsis thaliana GN=At5g49980 PE=2 SV=1	tr|A0A1S3CQL8|A0A1S3CQL8_CUCME transport inhibitor response 1-like protein OS=Cucumis melo GN=LOC103503674 PE=4 SV=1	AT5G49980_auxin F-box protein 5 (AFB5); CONTAINS InterPro DOMAIN/s: F-box domain, Skp2-like (InterPro:IPR022364); BEST Arabidopsis thaliana protein match is: RNI-like superfamily protein (TAIR:AT4G24390.1); Has 30201 Blast hits to 17322 proteins in 780 species: Archae - 12; Bacteria - 1396; Metazoa - 17338; Fungi - 3422; Plants - 5037; Viruses - 0; Other Eukaryotes - 2996 (source: NCBI BLink).
Cup000001g000282.1	sp|Q8N5D0|WDTC1_HUMAN WD and tetratricopeptide repeats protein 1 OS=Homo sapiens GN=WDTC1 PE=1 SV=2	tr|A0A0A0LHL7|A0A0A0LHL7_CUCSA Uncharacterized protein OS=Cucumis sativus GN=Csa_3G890030 PE=4 SV=1	AT5G10940_transducin family protein / WD-40 repeat family protein; FUNCTIONS IN: nucleotide binding; INVOLVED IN: biological_process unknown; LOCATED IN: plasma membrane, CUL4 RING ubiquitin ligase complex; EXPRESSED IN: 24 plant structures; EXPRESSED DURING: 15 growth stages; CONTAINS InterPro DOMAIN/s: WD40 repeat 2 (InterPro:IPR019782), WD40 repeat-like-containing domain (InterPro:IPR011046), …
Cup000001g000283.1	sp|B8CXL0|DNAJ_HALOH Chaperone protein DnaJ OS=Halothermothrix orenii (strain H 168 / OCM 544 / DSM 9562) GN=dnaJ PE=3 SV=1	tr|A0A1S3CQL9|A0A1S3CQL9_CUCME chaperone protein DnaJ OS=Cucumis melo GN=LOC103503668 PE=4 SV=1	AT2G33735_Chaperone DnaJ-domain superfamily protein; FUNCTIONS IN: unfolded protein binding, heat shock protein binding; INVOLVED IN: protein folding; LOCATED IN: cellular_component unknown; EXPRESSED IN: 20 plant structures; EXPRESSED DURING: 13 growth stages; CONTAINS InterPro DOMAIN/s: Molecular chaperone, heat shock protein, Hsp40, DnaJ (InterPro:IPR015609), Heat shock protein DnaJ, N-termina…
Cup000001g000284.A1		tr|A0A1S3CS04|A0A1S3CS04_CUCME uncharacterized protein LOC103503666 OS=Cucumis melo GN=LOC103503666 PE=4 SV=1	AT4G24610_unknown protein; FUNCTIONS IN: molecular_function unknown; INVOLVED IN: biological_process unknown; LOCATED IN: plasma membrane; EXPRESSED IN: 20 plant structures; EXPRESSED DURING: 12 growth stages; BEST Arabidopsis thaliana protein match is: unknown protein (TAIR:AT5G65440.1); Has 820 Blast hits to 264 proteins in 74 species: Archae - 0; Bacteria - 15; Metazoa - 77; Fungi - 83; Plants…
Cup000001g000285.1	sp|O22256|PME20_ARATH Probable pectinesterase/pectinesterase inhibitor 20 OS=Arabidopsis thaliana GN=PME20 PE=2 SV=2	tr|A0A1S4E6G9|A0A1S4E6G9_CUCME Pectinesterase OS=Cucumis melo GN=LOC103503665 PE=4 SV=1	AT2G47550_Plant invertase/pectin methylesterase inhibitor superfamily; FUNCTIONS IN: enzyme inhibitor activity, pectinesterase activity; INVOLVED IN: cell wall modification; LOCATED IN: endomembrane system, cell wall, plant-type cell wall; EXPRESSED IN: 20 plant structures; EXPRESSED DURING: 9 growth stages; CONTAINS InterPro DOMAIN/s: Pectinesterase, active site (InterPro:IPR018040), Pectin lyas…
Cup000001g000287.1	sp|Q9SZ58|BRAT1_ARATH Brassinosteroid-related acyltransferase 1 OS=Arabidopsis thaliana GN=BAT1 PE=2 SV=1	tr|A0A1S3BW29|A0A1S3BW29_CUCME omega-hydroxypalmitate O-feruloyl transferase OS=Cucumis melo GN=LOC103493765 PE=4 SV=1	AT4G31910_HXXXD-type acyl-transferase family protein; FUNCTIONS IN: transferase activity, transferring acyl groups other than amino-acyl groups, transferase activity; INVOLVED IN: biological_process unknown; LOCATED IN: nucleus; EXPRESSED IN: 9 plant structures; EXPRESSED DURING: 6 growth stages; CONTAINS InterPro DOMAIN/s: Transferase (InterPro:IPR003480); BEST Arabidopsis thaliana protein match…
Cup000001g000288.1	sp|Q9S775|PKL_ARATH CHD3-type chromatin-remodeling factor PICKLE OS=Arabidopsis thaliana GN=PKL PE=1 SV=1	tr|A0A0A0L332|A0A0A0L332_CUCSA Uncharacterized protein OS=Cucumis sativus GN=Csa_4G652080 PE=4 SV=1	AT2G25170_PICKLE (PKL); CONTAINS InterPro DOMAIN/s: Protein of unknown function DUF1087 (InterPro:IPR009463), Zinc finger, RING-type (InterPro:IPR001841), Zinc finger, PHD-type, conserved site (InterPro:IPR019786), Zinc finger, PHD-type (InterPro:IPR001965), Protein of unknown function DUF1086 (InterPro:IPR009462), Chromo domain (InterPro:IPR000953), SNF2-related (InterPro:IPR000330), DEAD-like h…
Cup000001g000289.1	sp|Q9C7G1|PUB45_ARATH U-box domain-containing protein 45 OS=Arabidopsis thaliana GN=PUB45 PE=1 SV=1	tr|A0A1S3BUW8|A0A1S3BUW8_CUCME U-box domain-containing protein 15-like OS=Cucumis melo GN=LOC103493761 PE=4 SV=1	AT4G31890_ARM repeat superfamily protein; FUNCTIONS IN: binding; INVOLVED IN: biological_process unknown; LOCATED IN: chloroplast; EXPRESSED IN: 15 plant structures; EXPRESSED DURING: 9 growth stages; CONTAINS InterPro DOMAIN/s: Armadillo-like helical (InterPro:IPR011989), Armadillo (InterPro:IPR000225), Armadillo-type fold (InterPro:IPR016024); BEST Arabidopsis thaliana protein match is: ARM rep…
Cup000001g000290.A1
Cup000001g000291.1	sp|Q6S7B0|TAF5_ARATH Transcription initiation factor TFIID subunit 5 OS=Arabidopsis thaliana GN=TAF5 PE=1 SV=1	tr|A0A1D6QMC6|A0A1D6QMC6_MAIZE Transcription initiation factor TFIID subunit 5 OS=Zea mays GN=ZEAMMB73_Zm00001d053142 PE=4 SV=1	AT5G25150_TBP-associated factor 5 (TAF5); FUNCTIONS IN: transcription regulator activity, nucleotide binding; INVOLVED IN: regulation of transcription; LOCATED IN: nucleus; EXPRESSED IN: guard cell, root, inflorescence, cultured cell, leaf; CONTAINS InterPro DOMAIN/s: WD40 repeat 2 (InterPro:IPR019782), WD40 repeat, conserved site (InterPro:IPR019775), WD40 repeat (InterPro:IPR001680), G-protein …
Cup000001g000292.1	sp|Q9SK28|FH18_ARATH Formin-like protein 18 OS=Arabidopsis thaliana GN=FH18 PE=2 SV=2	tr|A0A0A0L132|A0A0A0L132_CUCSA Formin-like protein OS=Cucumis sativus GN=Csa_4G651990 PE=3 SV=1	AT2G25050_Actin-binding FH2 (Formin Homology) protein; FUNCTIONS IN: actin binding; INVOLVED IN: cellular component organization, actin cytoskeleton organization; CONTAINS InterPro DOMAIN/s: Actin-binding FH2/DRF autoregulatory (InterPro:IPR003104), C2 calcium/lipid-binding domain, CaLB (InterPro:IPR008973), Actin-binding FH2 (InterPro:IPR015425), Tensin phosphatase, C2 domain (InterPro:IPR014020…
Cup000001g000293.1	sp|Q8RXN4|HIBC5_ARATH 3-hydroxyisobutyryl-CoA hydrolase-like protein 2, mitochondrial OS=Arabidopsis thaliana GN=At4g31810 PE=2 SV=1	tr|A0A1S3BVM5|A0A1S3BVM5_CUCME 3-hydroxyisobutyryl-CoA hydrolase-like protein 2, mitochondrial OS=Cucumis melo GN=LOC103493749 PE=3 SV=1	AT4G31810_ATP-dependent caseinolytic (Clp) protease/crotonase family protein; FUNCTIONS IN: 3-hydroxyisobutyryl-CoA hydrolase activity, catalytic activity; INVOLVED IN: fatty acid beta-oxidation, metabolic process; LOCATED IN: mitochondrion; EXPRESSED IN: 22 plant structures; EXPRESSED DURING: 12 growth stages; CONTAINS InterPro DOMAIN/s: Crotonase, core (InterPro:IPR001753); BEST Arabidopsis tha…
Cup000001g000294.1	sp|F4KIB2|TMN8_ARATH Transmembrane 9 superfamily member 8 OS=Arabidopsis thaliana GN=TMN8 PE=2 SV=1	tr|A0A1S3BU94|A0A1S3BU94_CUCME Transmembrane 9 superfamily member OS=Cucumis melo GN=LOC103493745 PE=3 SV=1	AT5G10840_Endomembrane protein 70 protein family; LOCATED IN: integral to membrane, Golgi apparatus, plasma membrane, plant-type cell wall; EXPRESSED IN: 23 plant structures; EXPRESSED DURING: 13 growth stages; CONTAINS InterPro DOMAIN/s: Nonaspanin (TM9SF) (InterPro:IPR004240); BEST Arabidopsis thaliana protein match is: Endomembrane protein 70 protein family (TAIR:AT5G25100.1); Has 1652 Blast h…
Cup000001g000295.1	sp|Q5XJ97|C1D_DANRE Nuclear nucleic acid-binding protein C1D OS=Danio rerio GN=c1d PE=2 SV=1	tr|A0A0A0L118|A0A0A0L118_CUCSA Uncharacterized protein OS=Cucumis sativus GN=Csa_4G651890 PE=4 SV=1	AT5G25080_Sas10/Utp3/C1D family; CONTAINS InterPro DOMAIN/s: Sas10/Utp3/C1D (InterPro:IPR007146), Exosome-associated factor Rrp47/DNA strand repair C1D (InterPro:IPR011082); Has 1807 Blast hits to 1807 proteins in 277 species: Archae - 0; Bacteria - 0; Metazoa - 736; Fungi - 347; Plants - 385; Viruses - 0; Other Eukaryotes - 339 (source: NCBI BLink).
Cup000001g000296.1	sp|Q6ETK3|P2C11_ORYSJ Probable protein phosphatase 2C 11 OS=Oryza sativa subsp. japonica GN=Os02g0180000 PE=2 SV=1	tr|A0A1S3BU89|A0A1S3BU89_CUCME probable protein phosphatase 2C 21 OS=Cucumis melo GN=LOC103493740 PE=3 SV=1	AT4G31860_Protein phosphatase 2C family protein; FUNCTIONS IN: protein serine/threonine phosphatase activity, catalytic activity; INVOLVED IN: protein amino acid dephosphorylation, N-terminal protein myristoylation; LOCATED IN: plasma membrane; EXPRESSED IN: 24 plant structures; EXPRESSED DURING: 15 growth stages; CONTAINS InterPro DOMAIN/s: Protein phosphatase 2C, manganese/magnesium aspartate b…
Cup000001g000297.1	sp|Q6K641|IF4G2_ORYSJ Eukaryotic translation initiation factor isoform 4G-2 OS=Oryza sativa subsp. japonica GN=Os02g0611500 PE=2 SV=1	tr|A0A1S3BU84|A0A1S3BU84_CUCME eukaryotic translation initiation factor-like OS=Cucumis melo GN=LOC103493739 PE=4 SV=1	AT5G57870_eukaryotic translation Initiation Factor isoform 4G1 (eIFiso4G1); FUNCTIONS IN: RNA binding, binding, translation initiation factor activity; INVOLVED IN: translational initiation, translation, RNA metabolic process; LOCATED IN: nucleus, cytoplasm; EXPRESSED IN: 25 plant structures; EXPRESSED DURING: 15 growth stages; CONTAINS InterPro DOMAIN/s: Initiation factor eIF-4 gamma, MA3 (Inter…
Cup000001g000298.A1	sp|P52032|GPX1_ARATH Phospholipid hydroperoxide glutathione peroxidase 1, chloroplastic OS=Arabidopsis thaliana GN=GPX1 PE=2 SV=2	tr|A0A0A0L112|A0A0A0L112_CUCSA Glutathione peroxidase OS=Cucumis sativus GN=Csa_4G651840 PE=3 SV=1	AT2G25080_glutathione peroxidase 1 (GPX1); FUNCTIONS IN: glutathione peroxidase activity; INVOLVED IN: oxidation reduction, response to oxidative stress; LOCATED IN: chloroplast thylakoid membrane, chloroplast stroma, chloroplast, chloroplast envelope; EXPRESSED IN: 23 plant structures; EXPRESSED DURING: 13 growth stages; CONTAINS InterPro DOMAIN/s: Thioredoxin fold (InterPro:IPR012335), Thioredo…
Cup000001g000299.1	sp|Q3T0K8|EMC4_BOVIN ER membrane protein complex subunit 4 OS=Bos taurus GN=EMC4 PE=2 SV=1	tr|A0A1S3BUR2|A0A1S3BUR2_CUCME ER membrane protein complex subunit 4 OS=Cucumis melo GN=LOC103493734 PE=4 SV=1	AT5G10780_CONTAINS InterPro DOMAIN/s: Uncharacterised conserved protein UCP017207, transmembrane protein 85 (InterPro:IPR016687), Protein of unknown function DUF1077 (InterPro:IPR009445); Has 30201 Blast hits to 17322 proteins in 780 species: Archae - 12; Bacteria - 1396; Metazoa - 17338; Fungi - 3422; Plants - 5037; Viruses - 0; Other Eukaryotes - 2996 (source: NCBI BLink).
Cup000001g000300.1		tr|A0A1S3BUT3|A0A1S3BUT3_CUCME uncharacterized transporter C405.03c-like OS=Cucumis melo GN=LOC103493733 PE=4 SV=1	AT4G32140_EamA-like transporter family; FUNCTIONS IN: molecular_function unknown; INVOLVED IN: biological_process unknown; LOCATED IN: endomembrane system, membrane; EXPRESSED IN: 24 plant structures; EXPRESSED DURING: 13 growth stages; CONTAINS InterPro DOMAIN/s: Protein of unknown function DUF6, transmembrane (InterPro:IPR000620); BEST Arabidopsis thaliana protein match is: EamA-like transporte…
Cup000001g000302.1	sp|Q3S4A7|AHK5_ARATH Histidine kinase 5 OS=Arabidopsis thaliana GN=AHK5 PE=1 SV=1	tr|A0A1S3BU66|A0A1S3BU66_CUCME histidine kinase 5 OS=Cucumis melo GN=LOC103493722 PE=4 SV=1	AT5G10720_histidine kinase 5 (HK5); FUNCTIONS IN: protein histidine kinase activity; INVOLVED IN: cytokinin mediated signaling pathway; LOCATED IN: vacuole; EXPRESSED IN: male gametophyte, root; CONTAINS InterPro DOMAIN/s: Signal transduction histidine kinase, homodimeric (InterPro:IPR009082), CheY-like (InterPro:IPR011006), Signal transduction histidine kinase, core (InterPro:IPR005467), Signal …
Cup000001g000303.1
Cup000001g000304.1	sp|O64843|CID7_ARATH Polyadenylate-binding protein-interacting protein 7 OS=Arabidopsis thaliana GN=CID7 PE=1 SV=1	tr|A0A1S3BW44|A0A1S3BW44_CUCME pentatricopeptide repeat-containing protein At4g33170-like OS=Cucumis melo GN=LOC103493901 PE=4 SV=1	AT2G26280_CID7; FUNCTIONS IN: damaged DNA binding, protein binding, ATP binding; INVOLVED IN: mismatch repair; LOCATED IN: chloroplast; EXPRESSED IN: 22 plant structures; EXPRESSED DURING: 13 growth stages; CONTAINS InterPro DOMAIN/s: Smr protein/MutS2 C-terminal (InterPro:IPR002625), Region of unknown function DUF1771 (InterPro:IPR013899); BEST Arabidopsis thaliana protein match is: PRLI-interac…
Cup000001g000307.1	sp|Q9ZUF4|RIPK_ARATH Serine/threonine-protein kinase RIPK OS=Arabidopsis thaliana GN=RIPK PE=1 SV=1	tr|A0A1S3BVW1|A0A1S3BVW1_CUCME putative receptor-like protein kinase At1g72540 OS=Cucumis melo GN=LOC103493709 PE=4 SV=1	AT2G05940_Protein kinase superfamily protein; FUNCTIONS IN: protein serine/threonine kinase activity, protein kinase activity, kinase activity, ATP binding; INVOLVED IN: protein amino acid phosphorylation; LOCATED IN: cellular_component unknown; EXPRESSED IN: 22 plant structures; EXPRESSED DURING: 13 growth stages; CONTAINS InterPro DOMAIN/s: Protein kinase, catalytic domain (InterPro:IPR000719),…
Cup000001g000308.1	sp|Q42371|ERECT_ARATH LRR receptor-like serine/threonine-protein kinase ERECTA OS=Arabidopsis thaliana GN=ERECTA PE=1 SV=1	tr|A0A0A0L5F7|A0A0A0L5F7_CUCSA Erecta OS=Cucumis sativus GN=Csa_4G648520 PE=3 SV=1	AT2G26330_ERECTA (ER); CONTAINS InterPro DOMAIN/s: Protein kinase, ATP binding site (InterPro:IPR017441), Protein kinase, catalytic domain (InterPro:IPR000719), Leucine-rich repeat-containing N-terminal domain, type 2 (InterPro:IPR013210), Leucine-rich repeat (InterPro:IPR001611), Serine/threonine-protein kinase-like domain (InterPro:IPR017442), Protein kinase-like domain (InterPro:IPR011009), Se…
Cup000001g000309.1	sp|Q42371|ERECT_ARATH LRR receptor-like serine/threonine-protein kinase ERECTA OS=Arabidopsis thaliana GN=ERECTA PE=1 SV=1	tr|A0A1S3BVV6|A0A1S3BVV6_CUCME LRR receptor-like serine/threonine-protein kinase ERECTA OS=Cucumis melo GN=LOC103493704 PE=3 SV=1	AT2G26330_ERECTA (ER); CONTAINS InterPro DOMAIN/s: Protein kinase, ATP binding site (InterPro:IPR017441), Protein kinase, catalytic domain (InterPro:IPR000719), Leucine-rich repeat-containing N-terminal domain, type 2 (InterPro:IPR013210), Leucine-rich repeat (InterPro:IPR001611), Serine/threonine-protein kinase-like domain (InterPro:IPR017442), Protein kinase-like domain (InterPro:IPR011009), Se…
Cup000001g000310.1	sp|Q9SMY8|FBL15_ARATH F-box/LRR-repeat protein 15 OS=Arabidopsis thaliana GN=FBL15 PE=2 SV=2	tr|A0A0A0L447|A0A0A0L447_CUCSA Uncharacterized protein OS=Cucumis sativus GN=Csa_4G647990 PE=4 SV=1	AT4G33210_SLOW MOTION (SLOMO); CONTAINS InterPro DOMAIN/s: F-box domain, cyclin-like (InterPro:IPR001810), Leucine-rich repeat, cysteine-containing subtype (InterPro:IPR006553); BEST Arabidopsis thaliana protein match is: F-box/RNI-like superfamily protein (TAIR:AT4G15475.1); Has 30201 Blast hits to 17322 proteins in 780 species: Archae - 12; Bacteria - 1396; Metazoa - 17338; Fungi - 3422; Plants…
Cup000001g000311.1	sp|Q9FUJ1|CKX7_ARATH Cytokinin dehydrogenase 7 OS=Arabidopsis thaliana GN=CKX7 PE=1 SV=1	tr|A0A1S3BUL3|A0A1S3BUL3_CUCME LOW QUALITY PROTEIN: cytokinin dehydrogenase 7 OS=Cucumis melo GN=LOC103493699 PE=4 SV=1	AT5G21482_cytokinin oxidase 7 (CKX7); CONTAINS InterPro DOMAIN/s: Cytokinin dehydrogenase 1, FAD/cytokinin binding domain (InterPro:IPR015345), FAD-binding, type 2 (InterPro:IPR016166), FAD-linked oxidase-like, C-terminal (InterPro:IPR016164), FAD linked oxidase, N-terminal (InterPro:IPR006094); BEST Arabidopsis thaliana protein match is: cytokinin oxidase/dehydrogenase 1 (TAIR:AT2G41510.1); Has …
Cup000001g000312.1	sp|Q84VQ4|NDHU_ARATH NAD(P)H-quinone oxidoreductase subunit U, chloroplastic OS=Arabidopsis thaliana GN=ndhU PE=1 SV=1	tr|A0A1S3BUP1|A0A1S3BUP1_CUCME NAD(P)H-quinone oxidoreductase subunit U, chloroplastic OS=Cucumis melo GN=LOC103493698 PE=4 SV=1	AT5G21430_Chaperone DnaJ-domain superfamily protein; FUNCTIONS IN: heat shock protein binding; LOCATED IN: chloroplast thylakoid membrane, chloroplast; CONTAINS InterPro DOMAIN/s: Molecular chaperone, heat shock protein, Hsp40, DnaJ (InterPro:IPR015609), Heat shock protein DnaJ, N-terminal (InterPro:IPR001623); Has 75 Blast hits to 75 proteins in 29 species: Archae - 0; Bacteria - 23; Metazoa - 6…
Cup000001g000313.1	sp|Q9LYG9|MSL10_ARATH Mechanosensitive ion channel protein 10 OS=Arabidopsis thaliana GN=MSL10 PE=1 SV=1	tr|A0A1S4DZ48|A0A1S4DZ48_CUCME mechanosensitive ion channel protein 10-like OS=Cucumis melo GN=LOC103493697 PE=4 SV=1	AT5G12080_mechanosensitive channel of small conductance-like 10 (MSL10); FUNCTIONS IN: mechanically-gated ion channel activity; INVOLVED IN: detection of mechanical stimulus; LOCATED IN: plasma membrane, membrane; EXPRESSED IN: 26 plant structures; EXPRESSED DURING: 13 growth stages; CONTAINS InterPro DOMAIN/s: Membrane protein, At2g17000, predicted (InterPro:IPR016688), Mechanosensitive ion chan…
Cup000001g000314.A1
Cup000001g000315.1	sp|Q9SLL2|BIG1B_ARATH Protein BIG GRAIN 1-like B OS=Arabidopsis thaliana GN=At1g54200 PE=2 SV=1	tr|A0A0A0L438|A0A0A0L438_CUCSA Uncharacterized protein OS=Cucumis sativus GN=Csa_4G646410 PE=4 SV=1	AT1G54200_unknown protein; BEST Arabidopsis thaliana protein match is: unknown protein (TAIR:AT3G13980.1); Has 1084 Blast hits to 581 proteins in 136 species: Archae - 0; Bacteria - 72; Metazoa - 212; Fungi - 78; Plants - 102; Viruses - 0; Other Eukaryotes - 620 (source: NCBI BLink).
Cup000001g000316.1	sp|Q8RUF8|NILP3_ARATH Omega-amidase, chloroplastic OS=Arabidopsis thaliana GN=NLP3 PE=1 SV=1	tr|A0A0A0L5D9|A0A0A0L5D9_CUCSA Uncharacterized protein OS=Cucumis sativus GN=Csa_4G646400 PE=4 SV=1	AT5G12040_Nitrilase/cyanide hydratase and apolipoprotein N-acyltransferase family protein; FUNCTIONS IN: hydrolase activity, acting on carbon-nitrogen (but not peptide) bonds, zinc ion binding; INVOLVED IN: nitrogen compound metabolic process; LOCATED IN: chloroplast; EXPRESSED IN: 23 plant structures; EXPRESSED DURING: 13 growth stages; CONTAINS InterPro DOMAIN/s: Nitrilase/cyanide hydratase and…
Cup000001g000317.1	sp|Q8BGF9|S2544_MOUSE Solute carrier family 25 member 44 OS=Mus musculus GN=Slc25a44 PE=1 SV=1	tr|A0A0A0L431|A0A0A0L431_CUCSA Uncharacterized protein OS=Cucumis sativus GN=Csa_4G646360 PE=3 SV=1	AT1G72820_Mitochondrial substrate carrier family protein; FUNCTIONS IN: binding; INVOLVED IN: transport, mitochondrial transport, transmembrane transport; LOCATED IN: mitochondrial inner membrane, membrane; EXPRESSED IN: 23 plant structures; EXPRESSED DURING: 13 growth stages; CONTAINS InterPro DOMAIN/s: Mitochondrial carrier protein (InterPro:IPR002067), Mitochondrial substrate carrier (InterPro…
Cup000001g000318.A1		tr|A0A0A0L2U2|A0A0A0L2U2_CUCSA Uncharacterized protein OS=Cucumis sativus GN=Csa_4G646330 PE=3 SV=1	AT5G26180_S-adenosyl-L-methionine-dependent methyltransferases superfamily protein; CONTAINS InterPro DOMAIN/s: Bacterial Fmu (Sun)/eukaryotic nucleolar NOL1/Nop2p (InterPro:IPR001678); BEST Arabidopsis thaliana protein match is: S-adenosyl-L-methionine-dependent methyltransferases superfamily protein (TAIR:AT5G55920.1); Has 8753 Blast hits to 8694 proteins in 2304 species: Archae - 360; Bacteria…
Cup000001g000319.1	sp|Q9Y2H1|ST38L_HUMAN Serine/threonine-protein kinase 38-like OS=Homo sapiens GN=STK38L PE=1 SV=3	tr|A0A1S3BVD6|A0A1S3BVD6_CUCME serine/threonine-protein kinase tricorner isoform X1 OS=Cucumis melo GN=LOC103493678 PE=4 SV=1	AT4G33080_AGC (cAMP-dependent, cGMP-dependent and protein kinase C) kinase family protein; FUNCTIONS IN: kinase activity; INVOLVED IN: protein amino acid phosphorylation; LOCATED IN: cellular_component unknown; EXPRESSED IN: 22 plant structures; EXPRESSED DURING: 13 growth stages; CONTAINS InterPro DOMAIN/s: Protein kinase, ATP binding site (InterPro:IPR017441), Serine/threonine-protein kinase do…
Cup000001g000320.1	sp|Q6Q152|CPY57_ARATH Peptidyl-prolyl cis-trans isomerase CYP57 OS=Arabidopsis thaliana GN=CYP57 PE=1 SV=1	tr|A0A1S3BVD0|A0A1S3BVD0_CUCME peptidyl-prolyl cis-trans isomerase CYP57 isoform X2 OS=Cucumis melo GN=LOC103493675 PE=4 SV=1	AT4G33060_Cyclophilin-like peptidyl-prolyl cis-trans isomerase family protein; FUNCTIONS IN: peptidyl-prolyl cis-trans isomerase activity; INVOLVED IN: protein folding; LOCATED IN: cellular_component unknown; CONTAINS InterPro DOMAIN/s: Cyclophilin-like (InterPro:IPR015891), Peptidyl-prolyl cis-trans isomerase, cyclophilin-type (InterPro:IPR002130), Peptidyl-prolyl cis-trans isomerase, cyclophili…
Cup000001g000321.1	sp|Q84MC2|LOG8_ARATH Cytokinin riboside 5'-monophosphate phosphoribohydrolase LOG8 OS=Arabidopsis thaliana GN=LOG8 PE=1 SV=1	tr|A0A1S3BUK6|A0A1S3BUK6_CUCME Cytokinin riboside 5'-monophosphate phosphoribohydrolase OS=Cucumis melo GN=LOC103493670 PE=3 SV=1	AT5G11950_Putative lysine decarboxylase family protein; FUNCTIONS IN: protein homodimerization activity; INVOLVED IN: lysine biosynthetic process via diaminopimelate; LOCATED IN: cytosol, nucleus; EXPRESSED IN: 25 plant structures; EXPRESSED DURING: 13 growth stages; CONTAINS InterPro DOMAIN/s: Conserved hypothetical protein CHP00730 (InterPro:IPR005269); BEST Arabidopsis thaliana protein match i…
Cup000001g000322.1
Cup000001g000324.1	sp|Q43866|INV1_ARATH Beta-fructofuranosidase, insoluble isoenzyme CWINV1 OS=Arabidopsis thaliana GN=CWINV1 PE=1 SV=1	tr|A0A0A0L043|A0A0A0L043_CUCSA Uncharacterized protein OS=Cucumis sativus GN=Csa_4G646140 PE=3 SV=1	AT3G13790_ATBFRUCT1; FUNCTIONS IN: hydrolase activity, hydrolyzing O-glycosyl compounds, beta-fructofuranosidase activity; INVOLVED IN: response to karrikin, response to wounding; LOCATED IN: cell wall; EXPRESSED IN: 21 plant structures; EXPRESSED DURING: 13 growth stages; CONTAINS InterPro DOMAIN/s: Glycoside hydrolase, family 32 (InterPro:IPR001362), Glycoside hydrolase, family 32, active site …
Cup000001g000325.1	sp|O48917|SQD1_ARATH UDP-sulfoquinovose synthase, chloroplastic OS=Arabidopsis thaliana GN=SQD1 PE=1 SV=1	tr|A0A1S3BUG6|A0A1S3BUG6_CUCME UDP-sulfoquinovose synthase, chloroplastic OS=Cucumis melo GN=LOC103493661 PE=4 SV=1	AT4G33030_sulfoquinovosyldiacylglycerol 1 (SQD1); FUNCTIONS IN: UDPsulfoquinovose synthase activity, sulfotransferase activity, zinc ion binding; INVOLVED IN: cellular response to phosphate starvation, sulfolipid biosynthetic process, glycolipid biosynthetic process; LOCATED IN: chloroplast; EXPRESSED IN: 24 plant structures; EXPRESSED DURING: 14 growth stages; CONTAINS InterPro DOMAIN/s: NAD-dep…
Cup000001g000326.1
Cup000001g000328.1		tr|A0A0A0L0N4|A0A0A0L0N4_CUCSA Uncharacterized protein OS=Cucumis sativus GN=Csa_4G645970 PE=4 SV=1	AT5G11780_unknown protein; Has 37 Blast hits to 37 proteins in 12 species: Archae - 0; Bacteria - 0; Metazoa - 0; Fungi - 3; Plants - 34; Viruses - 0; Other Eukaryotes - 0 (source: NCBI BLink).
Cup000001g000329.1	sp|Q42577|NDUS7_ARATH NADH dehydrogenase [ubiquinone] iron-sulfur protein 7, mitochondrial OS=Arabidopsis thaliana GN=At5g11770 PE=1 SV=1	tr|A0A0A0L3Y8|A0A0A0L3Y8_CUCSA Uncharacterized protein OS=Cucumis sativus GN=Csa_4G645960 PE=3 SV=1	AT5G11770_NADH-ubiquinone oxidoreductase 20 kDa subunit, mitochondrial; FUNCTIONS IN: NADH dehydrogenase (ubiquinone) activity, zinc ion binding; INVOLVED IN: oxidation reduction, mitochondrial electron transport, NADH to ubiquinone; LOCATED IN: mitochondrion, respiratory chain complex I; EXPRESSED IN: 25 plant structures; EXPRESSED DURING: 15 growth stages; CONTAINS InterPro DOMAIN/s: NADH:ubiqu…
Cup000001g000330.1	sp|Q92346|YDH1_SCHPO Uncharacterized protein C6G9.01c OS=Schizosaccharomyces pombe (strain 972 / ATCC 24843) GN=SPAC6G9.01c PE=4 SV=2	tr|A0A1Q3B091|A0A1Q3B091_CEPFO DUF1764 domain-containing protein OS=Cephalotus follicularis GN=CFOL_v3_04915 PE=4 SV=1	AT5G11760_unknown protein; CONTAINS InterPro DOMAIN/s: Protein of unknown function DUF1764, eukaryotic (InterPro:IPR013885); Has 1807 Blast hits to 1807 proteins in 277 species: Archae - 0; Bacteria - 0; Metazoa - 736; Fungi - 347; Plants - 385; Viruses - 0; Other Eukaryotes - 339 (source: NCBI BLink).
Cup000001g000331.1		tr|A0A1S3BUG8|A0A1S3BUG8_CUCME uncharacterized protein LOC103493641 OS=Cucumis melo GN=LOC103493641 PE=4 SV=1	AT5G11730_Core-2/I-branching beta-1,6-N-acetylglucosaminyltransferase family protein; INVOLVED IN: biological_process unknown; EXPRESSED IN: 23 plant structures; EXPRESSED DURING: 13 growth stages; CONTAINS InterPro DOMAIN/s: Core-2/I-Branching enzyme (InterPro:IPR021141); BEST Arabidopsis thaliana protein match is: Core-2/I-branching beta-1,6-N-acetylglucosaminyltransferase family protein (TAIR:…
Cup000001g000332.1	sp|O82199|C3H20_ARATH Zinc finger CCCH domain-containing protein 20 OS=Arabidopsis thaliana GN=At2g19810 PE=2 SV=1	tr|A0A1S3BTV6|A0A1S3BTV6_CUCME zinc finger CCCH domain-containing protein 20-like OS=Cucumis melo GN=LOC103493640 PE=4 SV=1	AT2G19810_CCCH-type zinc finger family protein; CONTAINS InterPro DOMAIN/s: Zinc finger, CCCH-type (InterPro:IPR000571); BEST Arabidopsis thaliana protein match is: Zinc finger C-x8-C-x5-C-x3-H type family protein (TAIR:AT4G29190.1); Has 721 Blast hits to 690 proteins in 126 species: Archae - 0; Bacteria - 0; Metazoa - 152; Fungi - 6; Plants - 412; Viruses - 0; Other Eukaryotes - 151 (source: NCB…
Cup000001g000334.1	sp|Q6NKN9|BH074_ARATH Transcription factor bHLH74 OS=Arabidopsis thaliana GN=BHLH74 PE=1 SV=1	tr|A0A0A0L0K5|A0A0A0L0K5_CUCSA Uncharacterized protein OS=Cucumis sativus GN=Csa_4G645240 PE=4 SV=1	AT1G10120_basic helix-loop-helix (bHLH) DNA-binding superfamily protein; FUNCTIONS IN: DNA binding, sequence-specific DNA binding transcription factor activity; INVOLVED IN: regulation of transcription; LOCATED IN: nucleus; EXPRESSED IN: 22 plant structures; EXPRESSED DURING: 13 growth stages; CONTAINS InterPro DOMAIN/s: Helix-loop-helix DNA-binding domain (InterPro:IPR001092), Helix-loop-helix D…
Cup000001g000335.1	sp|Q38914|ANT_ARATH AP2-like ethylene-responsive transcription factor ANT OS=Arabidopsis thaliana GN=ANT PE=1 SV=2	tr|A0A1S3BUF3|A0A1S3BUF3_CUCME AP2-like ethylene-responsive transcription factor AIL1 isoform X1 OS=Cucumis melo GN=LOC103493625 PE=4 SV=1	AT4G37750_AINTEGUMENTA (ANT); CONTAINS InterPro DOMAIN/s: DNA-binding, integrase-type (InterPro:IPR016177), Pathogenesis-related transcriptional factor/ERF, DNA-binding (InterPro:IPR001471); BEST Arabidopsis thaliana protein match is: Integrase-type DNA-binding superfamily protein (TAIR:AT1G72570.1); Has 7251 Blast hits to 5191 proteins in 264 species: Archae - 0; Bacteria - 9; Metazoa - 18; Fung…
Cup000001g000336.1	sp|Q9C652|RBP1_ARATH RNA-binding protein 1 OS=Arabidopsis thaliana GN=RBP1 PE=2 SV=1	tr|A0A0A0L563|A0A0A0L563_CUCSA Uncharacterized protein OS=Cucumis sativus GN=Csa_4G644730 PE=4 SV=1	AT1G58470_RNA-binding protein 1 (RBP1); CONTAINS InterPro DOMAIN/s: RNA recognition motif, RNP-1 (InterPro:IPR000504), Nucleotide-binding, alpha-beta plait (InterPro:IPR012677); BEST Arabidopsis thaliana protein match is: RNA-binding (RRM/RBD/RNP motifs) family protein (TAIR:AT5G55550.4); Has 25375 Blast hits to 16260 proteins in 820 species: Archae - 0; Bacteria - 1958; Metazoa - 13222; Fungi - …
Cup000001g000337.1		tr|A0A0A0L558|A0A0A0L558_CUCSA Uncharacterized protein OS=Cucumis sativus GN=Csa_4G644680 PE=4 SV=1
Cup000001g000338.1	sp|Q9SY57|P2A10_ARATH Protein PHLOEM PROTEIN 2-LIKE A10 OS=Arabidopsis thaliana GN=PP2A10 PE=2 SV=1	tr|A0A1S3BUC6|A0A1S3BUC6_CUCME protein PHLOEM PROTEIN 2-LIKE A10 OS=Cucumis melo GN=LOC103493620 PE=4 SV=1	AT1G10150_Carbohydrate-binding protein; FUNCTIONS IN: carbohydrate binding; LOCATED IN: mitochondrion; EXPRESSED IN: 24 plant structures; EXPRESSED DURING: 15 growth stages; BEST Arabidopsis thaliana protein match is: Carbohydrate-binding protein (TAIR:AT1G59510.1); Has 114 Blast hits to 112 proteins in 22 species: Archae - 0; Bacteria - 3; Metazoa - 0; Fungi - 0; Plants - 110; Viruses - 0; Other…
Cup000001g000339.1	sp|Q058P4|PUB30_ARATH U-box domain-containing protein 30 OS=Arabidopsis thaliana GN=PUB30 PE=2 SV=1	tr|A0A1S3BTT1|A0A1S3BTT1_CUCME RING-type E3 ubiquitin transferase OS=Cucumis melo GN=LOC103493618 PE=4 SV=1	AT3G49810_ARM repeat superfamily protein; FUNCTIONS IN: ubiquitin-protein ligase activity, binding; INVOLVED IN: protein ubiquitination; LOCATED IN: ubiquitin ligase complex; EXPRESSED IN: 22 plant structures; EXPRESSED DURING: 13 growth stages; CONTAINS InterPro DOMAIN/s: U box domain (InterPro:IPR003613), Armadillo-like helical (InterPro:IPR011989), Armadillo-type fold (InterPro:IPR016024); BES…
Cup000001g000340.1		tr|A0A0A0KZY5|A0A0A0KZY5_CUCSA Uncharacterized protein OS=Cucumis sativus GN=Csa_4G643100 PE=4 SV=1	AT4G33800_unknown protein; Has 30201 Blast hits to 17322 proteins in 780 species: Archae - 12; Bacteria - 1396; Metazoa - 17338; Fungi - 3422; Plants - 5037; Viruses - 0; Other Eukaryotes - 2996 (source: NCBI BLink).
Cup000001g000341.1	sp|Q94JX5|WLIM1_ARATH LIM domain-containing protein WLIM1 OS=Arabidopsis thaliana GN=WLIM1 PE=1 SV=1	tr|A0A0A0L3T9|A0A0A0L3T9_CUCSA Uncharacterized protein OS=Cucumis sativus GN=Csa_4G643070 PE=4 SV=1	AT1G10200_WLIM1; FUNCTIONS IN: sequence-specific DNA binding transcription factor activity, zinc ion binding; INVOLVED IN: biological_process unknown; LOCATED IN: plasma membrane; EXPRESSED IN: 23 plant structures; EXPRESSED DURING: 13 growth stages; CONTAINS InterPro DOMAIN/s: Zinc finger, LIM-type (InterPro:IPR001781); BEST Arabidopsis thaliana protein match is: GATA type zinc finger transcript…
Cup000001g000342.1	sp|Q9FJX3|VDAC2_ARATH Mitochondrial outer membrane protein porin 2 OS=Arabidopsis thaliana GN=VDAC2 PE=1 SV=1	tr|A0A0A0L3T5|A0A0A0L3T5_CUCSA Uncharacterized protein OS=Cucumis sativus GN=Csa_4G642530 PE=4 SV=1	AT5G67500_voltage dependent anion channel 2 (VDAC2); FUNCTIONS IN: voltage-gated anion channel activity; INVOLVED IN: response to bacterium, anion transport; LOCATED IN: in 7 components; EXPRESSED IN: 27 plant structures; EXPRESSED DURING: 15 growth stages; CONTAINS InterPro DOMAIN/s: Porin, eukaryotic type (InterPro:IPR001925); BEST Arabidopsis thaliana protein match is: voltage dependent anion …
Cup000001g000343.1	sp|Q2QMW1|CCD52_ORYSJ Cyclin-D5-2 OS=Oryza sativa subsp. japonica GN=CYCD5-2 PE=2 SV=1	tr|A0A0A0KZX7|A0A0A0KZX7_CUCSA Uncharacterized protein OS=Cucumis sativus GN=Csa_4G642510 PE=3 SV=1	AT4G37630_cyclin d5;1 (CYCD5;1); FUNCTIONS IN: cyclin-dependent protein kinase activity; INVOLVED IN: regulation of cell cycle; LOCATED IN: nucleus; EXPRESSED IN: 24 plant structures; EXPRESSED DURING: 13 growth stages; CONTAINS InterPro DOMAIN/s: Cyclin D (InterPro:IPR015451), Cyclin-like (InterPro:IPR011028), Cyclin-related (InterPro:IPR013763), Cyclin, N-terminal (InterPro:IPR006671), Cyclin (…
Cup000001g000344.1	sp|Q91WR3|ASCC2_MOUSE Activating signal cointegrator 1 complex subunit 2 OS=Mus musculus GN=Ascc2 PE=1 SV=1	tr|A0A0A0L0H3|A0A0A0L0H3_CUCSA Uncharacterized protein OS=Cucumis sativus GN=Csa_4G642490 PE=4 SV=1	AT1G27752_Ubiquitin system component Cue protein; FUNCTIONS IN: molecular_function unknown; INVOLVED IN: biological_process unknown; LOCATED IN: chloroplast; CONTAINS InterPro DOMAIN/s: Ubiquitin system component Cue (InterPro:IPR003892); Has 423 Blast hits to 397 proteins in 140 species: Archae - 0; Bacteria - 35; Metazoa - 153; Fungi - 103; Plants - 62; Viruses - 0; Other Eukaryotes - 70 (sourc…
Cup000001g000345.1		tr|A0A1S4DZ72|A0A1S4DZ72_CUCME uncharacterized protein LOC103493893 OS=Cucumis melo GN=LOC103493893 PE=4 SV=1	AT1G27750_nucleic acid binding; FUNCTIONS IN: nucleic acid binding; INVOLVED IN: biological_process unknown; LOCATED IN: cellular_component unknown; EXPRESSED IN: cultured cell; CONTAINS InterPro DOMAIN/s: Spen paralogue and orthologue SPOC, C-terminal (InterPro:IPR012921), RNA recognition motif, RNP-1 (InterPro:IPR000504); Has 48205 Blast hits to 29216 proteins in 1385 species: Archae - 84; Bact…
Cup000001g000346.A1
Cup000001g000347.1		tr|A0A0A0L2J3|A0A0A0L2J3_CUCSA Uncharacterized protein OS=Cucumis sativus GN=Csa_4G642400 PE=4 SV=1	AT5G01075_Glycosyl hydrolase family 35 protein; FUNCTIONS IN: hydrolase activity, hydrolyzing O-glycosyl compounds; INVOLVED IN: carbohydrate metabolic process; LOCATED IN: endomembrane system; EXPRESSED IN: 19 plant structures; EXPRESSED DURING: 13 growth stages; CONTAINS InterPro DOMAIN/s: Glycoside hydrolase, family 35 (InterPro:IPR001944); Has 30201 Blast hits to 17322 proteins in 780 species…
Cup000001g000348.1		tr|A0A0A0L0G3|A0A0A0L0G3_CUCSA Uncharacterized protein OS=Cucumis sativus GN=Csa_4G642390 PE=4 SV=1	AT5G01075_Glycosyl hydrolase family 35 protein; FUNCTIONS IN: hydrolase activity, hydrolyzing O-glycosyl compounds; INVOLVED IN: carbohydrate metabolic process; LOCATED IN: endomembrane system; EXPRESSED IN: 19 plant structures; EXPRESSED DURING: 13 growth stages; CONTAINS InterPro DOMAIN/s: Glycoside hydrolase, family 35 (InterPro:IPR001944); Has 30201 Blast hits to 17322 proteins in 780 species…
Cup000001g000349.1	sp|Q9STX2|VEP1_ARATH 3-oxo-Delta(4,5)-steroid 5-beta-reductase OS=Arabidopsis thaliana GN=VEP1 PE=1 SV=1	tr|A0A0B5CYJ8|A0A0B5CYJ8_CUCPE Putative progesterone 5-beta-reductase OS=Cucurbita pepo PE=2 SV=1	AT4G24220_VEIN PATTERNING 1 (VEP1); FUNCTIONS IN: binding, catalytic activity; INVOLVED IN: xylem and phloem pattern formation, response to wounding; LOCATED IN: cellular_component unknown; EXPRESSED IN: 25 plant structures; EXPRESSED DURING: 15 growth stages; CONTAINS InterPro DOMAIN/s: NAD(P)-binding domain (InterPro:IPR016040); BEST Arabidopsis thaliana protein match is: NAD(P)-binding Rossman…
Cup000001g000350.1	sp|Q9FG65|C81D1_ARATH Cytochrome P450 81D1 OS=Arabidopsis thaliana GN=CYP81D1 PE=2 SV=1	tr|A0A1S3BUR6|A0A1S3BUR6_CUCME cytochrome P450 81D1-like OS=Cucumis melo GN=LOC103493892 PE=3 SV=1	AT4G37360_cytochrome P450, family 81, subfamily D, polypeptide 2 (CYP81D2); FUNCTIONS IN: electron carrier activity, monooxygenase activity, iron ion binding, oxygen binding, heme binding; INVOLVED IN: oxidation reduction; LOCATED IN: endomembrane system; EXPRESSED IN: central cell; CONTAINS InterPro DOMAIN/s: Cytochrome P450 (InterPro:IPR001128), Cytochrome P450, conserved site (InterPro:IPR0179…
Cup000001g000351.1	sp|Q8GXG1|ASPGB_ARATH Probable isoaspartyl peptidase/L-asparaginase 2 OS=Arabidopsis thaliana GN=At3g16150 PE=2 SV=2	tr|A0A1S3BV13|A0A1S3BV13_CUCME probable isoaspartyl peptidase/L-asparaginase 2 OS=Cucumis melo GN=LOC103493576 PE=4 SV=1	AT3G16150_N-terminal nucleophile aminohydrolases (Ntn hydrolases) superfamily protein; CONTAINS InterPro DOMAIN/s: Peptidase T2, asparaginase 2 (InterPro:IPR000246); BEST Arabidopsis thaliana protein match is: N-terminal nucleophile aminohydrolases (Ntn hydrolases) superfamily protein (TAIR:AT5G08100.1); Has 3285 Blast hits to 3219 proteins in 891 species: Archae - 113; Bacteria - 1512; Metazoa -…
Cup000001g000352.A1		tr|A0A1S3BU65|A0A1S3BU65_CUCME cyclin-D3-3-like OS=Cucumis melo GN=LOC103493575 PE=3 SV=1
Cup000001g000353.1	sp|Q9SN11|CCD33_ARATH Cyclin-D3-3 OS=Arabidopsis thaliana GN=CYCD3-3 PE=2 SV=1	tr|A0A0A0L2H1|A0A0A0L2H1_CUCSA Uncharacterized protein OS=Cucumis sativus GN=Csa_4G641660 PE=3 SV=1	AT3G50070_CYCLIN D3;3 (CYCD3;3); FUNCTIONS IN: cyclin-dependent protein kinase activity; INVOLVED IN: regulation of cell cycle, regulation of cell proliferation; LOCATED IN: nucleus; EXPRESSED IN: 22 plant structures; EXPRESSED DURING: 13 growth stages; CONTAINS InterPro DOMAIN/s: Cyclin, C-terminal (InterPro:IPR004367), Cyclin D (InterPro:IPR015451), Cyclin-like (InterPro:IPR011028), Cyclin-rela…
Cup000001g000354.1	sp|Q42463|DCL_SOLLC Protein DCL, chloroplastic OS=Solanum lycopersicum GN=DCL PE=2 SV=1	tr|A0A1S3BU88|A0A1S3BU88_CUCME protein DCL, chloroplastic OS=Cucumis melo GN=LOC103493574 PE=4 SV=1	AT3G46630_Protein of unknown function (DUF3223); FUNCTIONS IN: molecular_function unknown; INVOLVED IN: biological_process unknown; LOCATED IN: chloroplast; EXPRESSED IN: 23 plant structures; EXPRESSED DURING: 15 growth stages; CONTAINS InterPro DOMAIN/s: Protein of unknown function DUF3223 (InterPro:IPR021602); BEST Arabidopsis thaliana protein match is: Protein of unknown function (DUF3223) (TA…
Cup000001g000355.A1
Cup000001g000356.1	sp|P25776|ORYA_ORYSJ Oryzain alpha chain OS=Oryza sativa subsp. japonica GN=Os04g0650000 PE=1 SV=2	tr|A0A1S3BV04|A0A1S3BV04_CUCME low-temperature-induced cysteine proteinase-like OS=Cucumis melo GN=LOC103493570 PE=3 SV=1	AT1G47128_responsive to dehydration 21 (RD21); FUNCTIONS IN: cysteine-type endopeptidase activity, cysteine-type peptidase activity; INVOLVED IN: response to water deprivation; LOCATED IN: apoplast, chloroplast, vacuole; EXPRESSED IN: 23 plant structures; EXPRESSED DURING: 13 growth stages; CONTAINS InterPro DOMAIN/s: Peptidase C1A, papain (InterPro:IPR013128), Proteinase inhibitor I29, cathepsin…
Cup000001g000357.A1	sp|Q8W3M4|Y4744_ARATH Uncharacterized protein At4g06744 OS=Arabidopsis thaliana GN=At4g06744 PE=2 SV=1	tr|A0A1S3BTK6|A0A1S3BTK6_CUCME uncharacterized protein At4g06744-like OS=Cucumis melo GN=LOC103493564 PE=4 SV=1	AT4G06744_Leucine-rich repeat (LRR) family protein; BEST Arabidopsis thaliana protein match is: Leucine-rich repeat (LRR) family protein (TAIR:AT3G19320.1); Has 45026 Blast hits to 12967 proteins in 516 species: Archae - 11; Bacteria - 711; Metazoa - 1155; Fungi - 115; Plants - 40928; Viruses - 0; Other Eukaryotes - 2106 (source: NCBI BLink).
Cup000001g000357.A2	sp|Q8W3M4|Y4744_ARATH Uncharacterized protein At4g06744 OS=Arabidopsis thaliana GN=At4g06744 PE=2 SV=1	tr|A0A1S3BTK6|A0A1S3BTK6_CUCME uncharacterized protein At4g06744-like OS=Cucumis melo GN=LOC103493564 PE=4 SV=1	AT4G06744_Leucine-rich repeat (LRR) family protein; BEST Arabidopsis thaliana protein match is: Leucine-rich repeat (LRR) family protein (TAIR:AT3G19320.1); Has 45026 Blast hits to 12967 proteins in 516 species: Archae - 11; Bacteria - 711; Metazoa - 1155; Fungi - 115; Plants - 40928; Viruses - 0; Other Eukaryotes - 2106 (source: NCBI BLink).
Cup000001g000358.1	sp|A0A068FIK2|KN4A_GOSHI Kinesin-like protein KIN-4A OS=Gossypium hirsutum GN=KIN4A PE=2 SV=1	tr|A0A0A0L4Y3|A0A0A0L4Y3_CUCSA Uncharacterized protein OS=Cucumis sativus GN=Csa_4G641550 PE=3 SV=1	AT5G47820_FRAGILE FIBER 1 (FRA1); CONTAINS InterPro DOMAIN/s: Kinesin, motor region, conserved site (InterPro:IPR019821), Kinesin, motor domain (InterPro:IPR001752); BEST Arabidopsis thaliana protein match is: ATP binding microtubule motor family protein (TAIR:AT3G50240.1); Has 53631 Blast hits to 37823 proteins in 1811 species: Archae - 386; Bacteria - 4938; Metazoa - 26865; Fungi - 4658; Plants…
Cup000001g000359.A1	sp|Q9SND9|Y3028_ARATH Uncharacterized acetyltransferase At3g50280 OS=Arabidopsis thaliana GN=At3g50280 PE=3 SV=1	tr|A0A1S3BUZ0|A0A1S3BUZ0_CUCME uncharacterized acetyltransferase At3g50280-like OS=Cucumis melo GN=LOC103493557 PE=4 SV=1	AT5G42830_HXXXD-type acyl-transferase family protein; FUNCTIONS IN: transferase activity, transferring acyl groups other than amino-acyl groups, transferase activity; INVOLVED IN: biological_process unknown; LOCATED IN: cellular_component unknown; EXPRESSED IN: 17 plant structures; EXPRESSED DURING: 12 growth stages; CONTAINS InterPro DOMAIN/s: Transferase (InterPro:IPR003480); BEST Arabidopsis t…
Cup000001g000360.A1	sp|Q9SND9|Y3028_ARATH Uncharacterized acetyltransferase At3g50280 OS=Arabidopsis thaliana GN=At3g50280 PE=3 SV=1	tr|A0A1S3BUZ0|A0A1S3BUZ0_CUCME uncharacterized acetyltransferase At3g50280-like OS=Cucumis melo GN=LOC103493557 PE=4 SV=1	AT5G42830_HXXXD-type acyl-transferase family protein; FUNCTIONS IN: transferase activity, transferring acyl groups other than amino-acyl groups, transferase activity; INVOLVED IN: biological_process unknown; LOCATED IN: cellular_component unknown; EXPRESSED IN: 17 plant structures; EXPRESSED DURING: 12 growth stages; CONTAINS InterPro DOMAIN/s: Transferase (InterPro:IPR003480); BEST Arabidopsis t…
Cup000001g000361.1	sp|Q9LDD1|BRG3_ARATH Probable BOI-related E3 ubiquitin-protein ligase 3 OS=Arabidopsis thaliana GN=BRG3 PE=1 SV=1	tr|A0A1S3BVB4|A0A1S3BVB4_CUCME probable BOI-related E3 ubiquitin-protein ligase 2 isoform X1 OS=Cucumis melo GN=LOC103493554 PE=4 SV=1	AT1G45976_S-ribonuclease binding protein 1 (SBP1); FUNCTIONS IN: zinc ion binding; INVOLVED IN: biological_process unknown; LOCATED IN: cellular_component unknown; EXPRESSED IN: 24 plant structures; EXPRESSED DURING: 15 growth stages; CONTAINS InterPro DOMAIN/s: Zinc finger, RING-type (InterPro:IPR001841), S-ribonuclease binding protein, SBP1, pollen (InterPro:IPR017066); BEST Arabidopsis thalian…
Cup000001g000362.1	sp|Q42463|DCL_SOLLC Protein DCL, chloroplastic OS=Solanum lycopersicum GN=DCL PE=2 SV=1	tr|A0A0A0L2D0|A0A0A0L2D0_CUCSA Uncharacterized protein OS=Cucumis sativus GN=Csa_4G639820 PE=4 SV=1	AT1G45230_Protein of unknown function (DUF3223); FUNCTIONS IN: molecular_function unknown; INVOLVED IN: biological_process unknown; LOCATED IN: chloroplast; EXPRESSED IN: 22 plant structures; EXPRESSED DURING: 13 growth stages; CONTAINS InterPro DOMAIN/s: Protein of unknown function DUF3223 (InterPro:IPR021602); BEST Arabidopsis thaliana protein match is: Protein of unknown function (DUF3223) (TA…
Cup000001g000363.1	sp|O48724|WEB1_ARATH Protein WEAK CHLOROPLAST MOVEMENT UNDER BLUE LIGHT 1 OS=Arabidopsis thaliana GN=WEB1 PE=1 SV=1	tr|A0A0A0L2C6|A0A0A0L2C6_CUCSA Uncharacterized protein OS=Cucumis sativus GN=Csa_4G639770 PE=4 SV=1	AT2G26570_Plant protein of unknown function (DUF827); FUNCTIONS IN: molecular_function unknown; INVOLVED IN: biological_process unknown; LOCATED IN: plasma membrane; EXPRESSED IN: 24 plant structures; EXPRESSED DURING: 14 growth stages; CONTAINS InterPro DOMAIN/s: Protein of unknown function DUF827, plant (InterPro:IPR008545); BEST Arabidopsis thaliana protein match is: Plant protein of unknown f…
Cup000001g000364.1
Cup000001g000366.1	sp|Q9FX08|P2C12_ARATH Probable protein phosphatase 2C 12 OS=Arabidopsis thaliana GN=At1g47380 PE=2 SV=1	tr|A0A1S3BU12|A0A1S3BU12_CUCME probable protein phosphatase 2C 12 isoform X2 OS=Cucumis melo GN=LOC103493532 PE=4 SV=1	AT1G47380_Protein phosphatase 2C family protein; FUNCTIONS IN: protein serine/threonine phosphatase activity, catalytic activity; INVOLVED IN: biological_process unknown; LOCATED IN: cellular_component unknown; EXPRESSED IN: 23 plant structures; EXPRESSED DURING: 15 growth stages; CONTAINS InterPro DOMAIN/s: Protein phosphatase 2C-related (InterPro:IPR001932), Protein phosphatase 2C (InterPro:IPR…
Cup000001g000367.1	sp|P73212|DFRA_SYNY3 Putative dihydroflavonol 4-reductase OS=Synechocystis sp. (strain PCC 6803 / Kazusa) GN=dfrA PE=3 SV=1	tr|A0A1S3BV78|A0A1S3BV78_CUCME putative dihydroflavonol-4-reductase OS=Cucumis melo GN=LOC103493529 PE=4 SV=1	AT4G33360_farnesol dehydrogenase (FLDH); FUNCTIONS IN: farnesol dehydrogenase activity; INVOLVED IN: terpenoid metabolic process, farnesol metabolic process; LOCATED IN: endoplasmic reticulum, plasma membrane, vacuole; EXPRESSED IN: 24 plant structures; EXPRESSED DURING: 13 growth stages; CONTAINS InterPro DOMAIN/s: NAD-dependent epimerase/dehydratase (InterPro:IPR001509), NAD(P)-binding domain (…
Cup000001g000368.1	sp|Q9LT08|PSDE_ARATH 26S proteasome non-ATPase regulatory subunit 14 homolog OS=Arabidopsis thaliana GN=RPN11 PE=1 SV=1	tr|A0A1S3BU02|A0A1S3BU02_CUCME 26S proteasome non-ATPase regulatory subunit 14 homolog OS=Cucumis melo GN=LOC103493528 PE=4 SV=1	AT5G23540_Mov34/MPN/PAD-1 family protein; INVOLVED IN: response to salt stress, protein catabolic process, ubiquitin-dependent protein catabolic process; LOCATED IN: proteasome complex, nucleus, proteasome regulatory particle, lid subcomplex; EXPRESSED IN: 25 plant structures; EXPRESSED DURING: 14 growth stages; CONTAINS InterPro DOMAIN/s: Mov34/MPN/PAD-1 (InterPro:IPR000555); BEST Arabidopsis th…
Cup000001g000369.A1	sp|Q9SX80|R47CP_ARATH Polyadenylate-binding protein RBP47C' OS=Arabidopsis thaliana GN=RBP47C' PE=2 SV=1	tr|A0A1S3BUU0|A0A1S3BUU0_CUCME polyadenylate-binding protein RBP47-like OS=Cucumis melo GN=LOC103493523 PE=4 SV=1	AT1G47500_RNA-binding protein 47C' (RBP47C'); CONTAINS InterPro DOMAIN/s: RNA recognition motif, RNP-1 (InterPro:IPR000504), Nucleotide-binding, alpha-beta plait (InterPro:IPR012677); BEST Arabidopsis thaliana protein match is: RNA-binding protein 47C (TAIR:AT1G47490.1); Has 31938 Blast hits to 20447 proteins in 871 species: Archae - 18; Bacteria - 2118; Metazoa - 16550; Fungi - 3781; Plants - 63…
Cup000001g000370.1
Cup000001g000371.1	sp|Q9M3B4|RID3_ARATH Protein ROOT INITIATION DEFECTIVE 3 OS=Arabidopsis thaliana GN=RID3 PE=1 SV=1	tr|A0A0A0KZT0|A0A0A0KZT0_CUCSA Uncharacterized protein OS=Cucumis sativus GN=Csa_4G639920 PE=4 SV=1	AT3G49180_ROOT INITIATION DEFECTIVE 3 (RID3); CONTAINS InterPro DOMAIN/s: WD40 repeat 2 (InterPro:IPR019782), WD40 repeat, conserved site (InterPro:IPR019775), WD40 repeat (InterPro:IPR001680), G-protein beta WD-40 repeat, region (InterPro:IPR020472), WD40 repeat-like-containing domain (InterPro:IPR011046), WD40-repeat-containing domain (InterPro:IPR017986), WD40/YVTN repeat-like-containing domai…
Cup000001g000372.1	sp|Q8GZD4|NAT3_ARATH Nucleobase-ascorbate transporter 3 OS=Arabidopsis thaliana GN=NAT3 PE=2 SV=2	tr|A0A1S3BTZ5|A0A1S3BTZ5_CUCME nucleobase-ascorbate transporter 3 OS=Cucumis melo GN=LOC103493510 PE=4 SV=1	AT2G26510_pigment defective embryo 135 (PDE135); FUNCTIONS IN: transmembrane transporter activity; INVOLVED IN: transport, transmembrane transport; LOCATED IN: plasma membrane, membrane; EXPRESSED IN: 22 plant structures; EXPRESSED DURING: 13 growth stages; CONTAINS InterPro DOMAIN/s: Xanthine/uracil/vitamin C permease (InterPro:IPR006043); BEST Arabidopsis thaliana protein match is: Xanthine/ura…
Cup000001g000373.A1		tr|A0A067KQJ3|A0A067KQJ3_JATCU Uncharacterized protein OS=Jatropha curcas GN=JCGZ_04332 PE=4 SV=1
Cup000001g000374.1		tr|A0A0A0KZP5|A0A0A0KZP5_CUCSA Uncharacterized protein OS=Cucumis sativus GN=Csa_4G638440 PE=4 SV=1	AT1G47310_unknown protein; FUNCTIONS IN: molecular_function unknown; INVOLVED IN: biological_process unknown; LOCATED IN: endomembrane system; EXPRESSED IN: 24 plant structures; EXPRESSED DURING: 13 growth stages; Has 45 Blast hits to 45 proteins in 11 species: Archae - 0; Bacteria - 0; Metazoa - 0; Fungi - 0; Plants - 45; Viruses - 0; Other Eukaryotes - 0 (source: NCBI BLink).
Cup000001g000375.1
Cup000001g000376.1	sp|Q9SR82|PP219_ARATH Putative pentatricopeptide repeat-containing protein At3g08820 OS=Arabidopsis thaliana GN=PCMP-H84 PE=3 SV=1	tr|A0A1S3BZ59|A0A1S3BZ59_CUCME pentatricopeptide repeat-containing protein At1g14470 OS=Cucumis melo GN=LOC103495023 PE=4 SV=1	AT3G08820_Pentatricopeptide repeat (PPR) superfamily protein; CONTAINS InterPro DOMAIN/s: Pentatricopeptide repeat (InterPro:IPR002885); BEST Arabidopsis thaliana protein match is: Tetratricopeptide repeat (TPR)-like superfamily protein (TAIR:AT1G08070.1); Has 39810 Blast hits to 14024 proteins in 269 species: Archae - 0; Bacteria - 17; Metazoa - 144; Fungi - 84; Plants - 38977; Viruses - 0; Othe…
Cup000001g000377.1	sp|Q9SX85|SEC3A_ARATH Exocyst complex component SEC3A OS=Arabidopsis thaliana GN=SEC3A PE=1 SV=1	tr|A0A1S3CT05|A0A1S3CT05_CUCME exocyst complex component SEC3A OS=Cucumis melo GN=LOC103503987 PE=4 SV=1	AT1G47550_exocyst complex component sec3A (SEC3A); INVOLVED IN: biological_process unknown; LOCATED IN: plasma membrane, exocyst; EXPRESSED IN: male gametophyte, cultured cell, pollen tube; EXPRESSED DURING: L mature pollen stage, M germinated pollen stage; CONTAINS InterPro DOMAIN/s: Exocyst complex, component Exoc1 (InterPro:IPR019160); BEST Arabidopsis thaliana protein match is: exocyst comple…
Cup000001g000378.1		tr|A0A1S3CRR6|A0A1S3CRR6_CUCME uncharacterized protein LOC103503985 isoform X2 OS=Cucumis melo GN=LOC103503985 PE=4 SV=1	AT5G42660_Protein of unknown function (DUF616); FUNCTIONS IN: molecular_function unknown; INVOLVED IN: biological_process unknown; EXPRESSED IN: 23 plant structures; EXPRESSED DURING: 13 growth stages; CONTAINS InterPro DOMAIN/s: Protein of unknown function DUF616 (InterPro:IPR006852); BEST Arabidopsis thaliana protein match is: Protein of unknown function (DUF616) (TAIR:AT2G02910.1); Has 345 Bla…
Cup000001g000379.1	sp|Q9LN69|PPR50_ARATH Putative pentatricopeptide repeat-containing protein At1g19290 OS=Arabidopsis thaliana GN=At1g19290 PE=3 SV=2	tr|A0A1S3CRW3|A0A1S3CRW3_CUCME LOW QUALITY PROTEIN: putative pentatricopeptide repeat-containing protein At1g19290 OS=Cucumis melo GN=LOC103503981 PE=4 SV=1	AT1G19290_Pentatricopeptide repeat (PPR) superfamily protein; LOCATED IN: mitochondrion; EXPRESSED IN: 12 plant structures; EXPRESSED DURING: 6 growth stages; CONTAINS InterPro DOMAIN/s: Pentatricopeptide repeat (InterPro:IPR002885); BEST Arabidopsis thaliana protein match is: Pentatricopeptide repeat (PPR) superfamily protein (TAIR:AT5G55840.1); Has 30201 Blast hits to 17322 proteins in 780 spec…
Cup000001g000380.1
Cup000001g000381.1		tr|A0A1S3CRQ8|A0A1S3CRQ8_CUCME uncharacterized protein LOC103503976 OS=Cucumis melo GN=LOC103503976 PE=4 SV=1	AT1G19330_unknown protein; BEST Arabidopsis thaliana protein match is: unknown protein (TAIR:AT1G75060.1); Has 145 Blast hits to 145 proteins in 43 species: Archae - 0; Bacteria - 0; Metazoa - 40; Fungi - 0; Plants - 104; Viruses - 0; Other Eukaryotes - 1 (source: NCBI BLink).
Cup000001g000382.1	sp|Q7VG78|GUAA_HELHP Probable GMP synthase [glutamine-hydrolyzing] OS=Helicobacter hepaticus (strain ATCC 51449 / 3B1) GN=guaA PE=3 SV=1	tr|A0A0A0LG22|A0A0A0LG22_CUCSA Uncharacterized protein OS=Cucumis sativus GN=Csa_3G855280 PE=4 SV=1	AT1G75090_DNA glycosylase superfamily protein; FUNCTIONS IN: DNA-3-methyladenine glycosylase I activity, catalytic activity; INVOLVED IN: DNA repair, base-excision repair; EXPRESSED IN: 22 plant structures; EXPRESSED DURING: 9 growth stages; CONTAINS InterPro DOMAIN/s: DNA glycosylase (InterPro:IPR011257), Methyladenine glycosylase (InterPro:IPR005019); BEST Arabidopsis thaliana protein match is:…
Cup000001g000383.1	sp|Q9C9Q4|JAC1_ARATH J domain-containing protein required for chloroplast accumulation response 1 OS=Arabidopsis thaliana GN=JAC1 PE=1 SV=1	tr|A0A1S3CSZ0|A0A1S3CSZ0_CUCME J domain-containing protein required for chloroplast accumulation response 1 OS=Cucumis melo GN=LOC103503973 PE=4 SV=1	AT1G75100_J-domain protein required for chloroplast accumulation response 1 (JAC1); FUNCTIONS IN: heat shock protein binding; INVOLVED IN: chloroplast accumulation movement; LOCATED IN: cytoplasm; EXPRESSED IN: 21 plant structures; EXPRESSED DURING: 13 growth stages; CONTAINS InterPro DOMAIN/s: Heat shock protein DnaJ, N-terminal (InterPro:IPR001623); BEST Arabidopsis thaliana protein match is: C…
Cup000001g000384.1	sp|Q9C9Q5|RRA2_ARATH Arabinosyltransferase RRA2 OS=Arabidopsis thaliana GN=RRA2 PE=2 SV=1	tr|A0A1S3CRQ0|A0A1S3CRQ0_CUCME Glycosyltransferase OS=Cucumis melo GN=LOC103503974 PE=3 SV=1	AT1G75110_REDUCED RESIDUAL ARABINOSE 2 (RRA2); LOCATED IN: endoplasmic reticulum; EXPRESSED IN: 19 plant structures; EXPRESSED DURING: 6 growth stages; CONTAINS InterPro DOMAIN/s: Reticulon (InterPro:IPR003388), Nucleotide-diphospho-sugar transferase, predicted (InterPro:IPR005069); BEST Arabidopsis thaliana protein match is: Nucleotide-diphospho-sugar transferase family protein (TAIR:AT1G19360.1…
Cup000001g000385.1	sp|Q9SUK9|P2C55_ARATH Probable protein phosphatase 2C 55 OS=Arabidopsis thaliana GN=At4g16580 PE=2 SV=2	tr|A0A1S3CRV2|A0A1S3CRV2_CUCME probable protein phosphatase 2C 55 isoform X2 OS=Cucumis melo GN=LOC103503972 PE=4 SV=1	AT4G16580_Protein phosphatase 2C family protein; FUNCTIONS IN: phosphoprotein phosphatase activity, catalytic activity; CONTAINS InterPro DOMAIN/s: Protein phosphatase 2C-related (InterPro:IPR001932), Sporulation stage II, protein E C-terminal (InterPro:IPR010822); BEST Arabidopsis thaliana protein match is: Protein phosphatase 2C family protein (TAIR:AT5G66720.1); Has 838 Blast hits to 828 prote…
Cup000001g000386.1	sp|Q9LVQ7|IDD1_ARATH Protein indeterminate-domain 1 OS=Arabidopsis thaliana GN=IDD1 PE=1 SV=1	tr|A5B5M0|A5B5M0_VITVI Putative uncharacterized protein OS=Vitis vinifera GN=VITISV_002826 PE=4 SV=1	AT5G66730_C2H2-like zinc finger protein; FUNCTIONS IN: sequence-specific DNA binding transcription factor activity, zinc ion binding, nucleic acid binding; INVOLVED IN: regulation of transcription; LOCATED IN: intracellular; EXPRESSED IN: 22 plant structures; EXPRESSED DURING: 13 growth stages; CONTAINS InterPro DOMAIN/s: Zinc finger, C2H2-like (InterPro:IPR015880), Zinc finger, C2H2-type (InterP…
Cup000001g000387.1	sp|Q9SCQ6|IDD2_ARATH Protein indeterminate-domain 2 OS=Arabidopsis thaliana GN=IDD2 PE=2 SV=1	tr|A0A061FDF7|A0A061FDF7_THECC C2H2-like zinc finger protein OS=Theobroma cacao GN=TCM_034004 PE=4 SV=1	AT3G50700_indeterminate(ID)-domain 2 (IDD2); FUNCTIONS IN: sequence-specific DNA binding transcription factor activity, zinc ion binding, nucleic acid binding; INVOLVED IN: regulation of transcription; LOCATED IN: intracellular, chloroplast; EXPRESSED IN: 22 plant structures; EXPRESSED DURING: 13 growth stages; CONTAINS InterPro DOMAIN/s: Zinc finger, C2H2-like (InterPro:IPR015880), Zinc finger, …
Cup000001g000388.1		tr|A0A0A0LD80|A0A0A0LD80_CUCSA Uncharacterized protein OS=Cucumis sativus GN=Csa_3G855390 PE=4 SV=1
Cup000001g000389.1	sp|O49929|OEP24_PEA Outer envelope pore protein 24, chloroplastic OS=Pisum sativum GN=OEP24 PE=1 SV=1	tr|A0A1S3CRS8|A0A1S3CRS8_CUCME outer envelope pore protein 24, chloroplastic-like OS=Cucumis melo GN=LOC103503959 PE=4 SV=1	AT1G45170_unknown protein; BEST Arabidopsis thaliana protein match is: unknown protein (TAIR:AT5G42960.1); Has 62 Blast hits to 62 proteins in 18 species: Archae - 0; Bacteria - 0; Metazoa - 0; Fungi - 0; Plants - 62; Viruses - 0; Other Eukaryotes - 0 (source: NCBI BLink).
Cup000001g000390.1	sp|F4IQJ6|LCV3_ARATH Protein LIKE COV 3 OS=Arabidopsis thaliana GN=LCV3 PE=2 SV=1	tr|A0A0A0LDU8|A0A0A0LDU8_CUCSA Uncharacterized protein OS=Cucumis sativus GN=Csa_3G855420 PE=4 SV=1	AT2G18460_like COV 3 (LCV3); CONTAINS InterPro DOMAIN/s: Protein of unknown function DUF502 (InterPro:IPR007462); BEST Arabidopsis thaliana protein match is: like COV 1 (TAIR:AT2G20130.1); Has 35333 Blast hits to 34131 proteins in 2444 species: Archae - 798; Bacteria - 22429; Metazoa - 974; Fungi - 991; Plants - 531; Viruses - 0; Other Eukaryotes - 9610 (source: NCBI BLink).
Cup000001g000391.1	sp|Q9M069|E137_ARATH Glucan endo-1,3-beta-glucosidase 7 OS=Arabidopsis thaliana GN=At4g34480 PE=1 SV=2	tr|A0A1S3CRM8|A0A1S3CRM8_CUCME glucan endo-1,3-beta-glucosidase 7 OS=Cucumis melo GN=LOC103503956 PE=3 SV=1	AT4G34480_O-Glycosyl hydrolases family 17 protein; FUNCTIONS IN: cation binding, hydrolase activity, hydrolyzing O-glycosyl compounds, catalytic activity; INVOLVED IN: carbohydrate metabolic process; LOCATED IN: endomembrane system; EXPRESSED IN: 22 plant structures; EXPRESSED DURING: 13 growth stages; CONTAINS InterPro DOMAIN/s: X8 (InterPro:IPR012946), Glycoside hydrolase, catalytic core (Inter…
Cup000001g000392.1		tr|A0A0A0LD84|A0A0A0LD84_CUCSA Uncharacterized protein OS=Cucumis sativus GN=Csa_3G855930 PE=4 SV=1	AT5G42710_unknown protein; Has 1807 Blast hits to 1807 proteins in 277 species: Archae - 0; Bacteria - 0; Metazoa - 736; Fungi - 347; Plants - 385; Viruses - 0; Other Eukaryotes - 339 (source: NCBI BLink).
Cup000001g000393.1	sp|Q9LN50|PMTS_ARATH Probable methyltransferase PMT28 OS=Arabidopsis thaliana GN=At1g19430 PE=2 SV=1	tr|A0A1S3CRK5|A0A1S3CRK5_CUCME probable methyltransferase PMT28 isoform X1 OS=Cucumis melo GN=LOC103503950 PE=4 SV=1	AT1G19430_S-adenosyl-L-methionine-dependent methyltransferases superfamily protein; CONTAINS InterPro DOMAIN/s: Protein of unknown function DUF248, methyltransferase putative (InterPro:IPR004159); BEST Arabidopsis thaliana protein match is: S-adenosyl-L-methionine-dependent methyltransferases superfamily protein (TAIR:AT5G64030.1); Has 8058 Blast hits to 6201 proteins in 616 species: Archae - 19;…
Cup000001g000394.1	sp|Q8RY60|Y1733_ARATH DUF21 domain-containing protein At1g47330 OS=Arabidopsis thaliana GN=CBSDUF7 PE=1 SV=1	tr|A0A1S3CRQ3|A0A1S3CRQ3_CUCME DUF21 domain-containing protein At1g47330 isoform X1 OS=Cucumis melo GN=LOC103503947 PE=4 SV=1	AT1G47330_FUNCTIONS IN: molecular_function unknown; INVOLVED IN: biological_process unknown; LOCATED IN: plasma membrane; EXPRESSED IN: 22 plant structures; EXPRESSED DURING: 13 growth stages; CONTAINS InterPro DOMAIN/s: Protein of unknown function DUF21 (InterPro:IPR002550), Cystathionine beta-synthase, core (InterPro:IPR000644); BEST Arabidopsis thaliana protein match is: CBS domain-containing …
Cup000001g000395.1	sp|C0LGK4|Y2165_ARATH Probable LRR receptor-like serine/threonine-protein kinase At2g16250 OS=Arabidopsis thaliana GN=At2g16250 PE=2 SV=1	tr|A0A0A0LDW2|A0A0A0LDW2_CUCSA Uncharacterized protein OS=Cucumis sativus GN=Csa_3G856010 PE=4 SV=1	AT2G16250_Leucine-rich repeat protein kinase family protein; FUNCTIONS IN: protein serine/threonine kinase activity, protein kinase activity, ATP binding; INVOLVED IN: transmembrane receptor protein tyrosine kinase signaling pathway, protein amino acid phosphorylation; LOCATED IN: plasma membrane, plant-type cell wall; EXPRESSED IN: 21 plant structures; EXPRESSED DURING: 10 growth stages; CONTAIN…
Cup000001g000396.1	sp|Q9FRL3|ERDL6_ARATH Sugar transporter ERD6-like 6 OS=Arabidopsis thaliana GN=At1g75220 PE=1 SV=1	tr|A0A0A0LG42|A0A0A0LG42_CUCSA Uncharacterized protein OS=Cucumis sativus GN=Csa_3G857050 PE=3 SV=1	AT1G75220_Major facilitator superfamily protein; FUNCTIONS IN: carbohydrate transmembrane transporter activity, sugar:hydrogen symporter activity; INVOLVED IN: transport, transmembrane transport; LOCATED IN: plasma membrane, membrane; EXPRESSED IN: 25 plant structures; EXPRESSED DURING: 15 growth stages; CONTAINS InterPro DOMAIN/s: Sugar transporter, conserved site (InterPro:IPR005829), Major fac…
Cup000001g000397.1	sp|Q6Z2G9|TLP5_ORYSJ Tubby-like F-box protein 5 OS=Oryza sativa subsp. japonica GN=TULP5 PE=2 SV=1	tr|A0A0A0LG52|A0A0A0LG52_CUCSA Tubby-like F-box protein OS=Cucumis sativus GN=Csa_3G859660 PE=3 SV=1	AT1G47270_tubby like protein 6 (TLP6); CONTAINS InterPro DOMAIN/s: F-box domain, cyclin-like (InterPro:IPR001810), F-box domain, Skp2-like (InterPro:IPR022364), Tubby, C-terminal, conserved site (InterPro:IPR018066), Tubby, C-terminal (InterPro:IPR000007); BEST Arabidopsis thaliana protein match is: tubby like protein 2 (TAIR:AT2G18280.2); Has 947 Blast hits to 938 proteins in 117 species: Archae…
Cup000001g000398.1	sp|Q43814|OTC_PEA Ornithine carbamoyltransferase, chloroplastic OS=Pisum sativum GN=ARGF PE=2 SV=1	tr|A0A1S3CRI9|A0A1S3CRI9_CUCME ornithine carbamoyltransferase, chloroplastic OS=Cucumis melo GN=LOC103503928 PE=3 SV=1	AT1G75330_ornithine carbamoyltransferase (OTC); FUNCTIONS IN: amino acid binding, ornithine carbamoyltransferase activity, carboxyl- or carbamoyltransferase activity; INVOLVED IN: cellular amino acid metabolic process; LOCATED IN: chloroplast, chloroplast stroma; EXPRESSED IN: 23 plant structures; EXPRESSED DURING: 13 growth stages; CONTAINS InterPro DOMAIN/s: Aspartate/ornithine carbamoyltransfe…
Cup000001g000399.1	sp|P55233|GLGL1_BETVU Glucose-1-phosphate adenylyltransferase large subunit, chloroplastic/amyloplastic OS=Beta vulgaris GN=AGPS1 PE=2 SV=1	tr|A0A0A0LG55|A0A0A0LG55_CUCSA Glucose-1-phosphate adenylyltransferase OS=Cucumis sativus GN=Csa_3G859710 PE=3 SV=1	AT2G21590_APL4; CONTAINS InterPro DOMAIN/s: Glucose-1-phosphate adenylyltransferase (InterPro:IPR011831), ADP-glucose pyrophosphorylase, conserved site (InterPro:IPR005836), Nucleotidyl transferase (InterPro:IPR005835); BEST Arabidopsis thaliana protein match is: Glucose-1-phosphate adenylyltransferase family protein (TAIR:AT4G39210.1); Has 8265 Blast hits to 8149 proteins in 1719 species: Archae…
Cup000001g000400.1	sp|Q9SBK6|JMT_BRARP Jasmonate O-methyltransferase OS=Brassica rapa subsp. pekinensis GN=JMT PE=1 SV=1	tr|A0A0A0LJ00|A0A0A0LJ00_CUCSA Uncharacterized protein OS=Cucumis sativus GN=Csa_3G859730 PE=4 SV=1	AT1G19640_jasmonic acid carboxyl methyltransferase (JMT); CONTAINS InterPro DOMAIN/s: SAM dependent carboxyl methyltransferase (InterPro:IPR005299); BEST Arabidopsis thaliana protein match is: S-adenosyl-L-methionine-dependent methyltransferases superfamily protein (TAIR:AT3G11480.1); Has 890 Blast hits to 871 proteins in 121 species: Archae - 0; Bacteria - 61; Metazoa - 9; Fungi - 5; Plants - 74…
Cup000001g000401.A1	sp|Q93YN9|IPPK_ARATH Inositol-pentakisphosphate 2-kinase OS=Arabidopsis thaliana GN=IPK1 PE=1 SV=1	tr|A0A0A0LGP3|A0A0A0LGP3_CUCSA Uncharacterized protein OS=Cucumis sativus GN=Csa_3G860230 PE=4 SV=1	AT5G42810_inositol-pentakisphosphate 2-kinase 1 (IPK1); CONTAINS InterPro DOMAIN/s: Inositol-pentakisphosphate 2-kinase, metazoa (InterPro:IPR018009), Inositol-pentakisphosphate 2-kinase (InterPro:IPR009286); BEST Arabidopsis thaliana protein match is: Inositol-pentakisphosphate 2-kinase family protein (TAIR:AT1G22100.1); Has 30201 Blast hits to 17322 proteins in 780 species: Archae - 12; Bacteri…
Cup000001g000403.1	sp|Q93VH2|BBD2_ARATH Bifunctional nuclease 2 OS=Arabidopsis thaliana GN=BBD2 PE=2 SV=1	tr|A0A1S3CRI0|A0A1S3CRI0_CUCME bifunctional nuclease 1 OS=Cucumis melo GN=LOC103503917 PE=4 SV=1	AT1G19660_Wound-responsive family protein; FUNCTIONS IN: DNA binding, nuclease activity; INVOLVED IN: response to wounding, nucleotide-excision repair; EXPRESSED IN: ovule; CONTAINS InterPro DOMAIN/s: Protein of unknown function DUF151 (InterPro:IPR003729), UvrB/UvrC protein (InterPro:IPR001943); BEST Arabidopsis thaliana protein match is: bifunctional nuclease in basal defense response 1 (TAIR:A…
Cup000001g000404.1	sp|Q9SFZ3|BH110_ARATH Transcription factor bHLH110 OS=Arabidopsis thaliana GN=BHLH110 PE=2 SV=2	tr|A0A0A0LJ18|A0A0A0LJ18_CUCSA Uncharacterized protein OS=Cucumis sativus GN=Csa_3G860270 PE=4 SV=1	AT1G27660_basic helix-loop-helix (bHLH) DNA-binding superfamily protein; FUNCTIONS IN: sequence-specific DNA binding transcription factor activity; INVOLVED IN: regulation of transcription; LOCATED IN: nucleus; CONTAINS InterPro DOMAIN/s: Helix-loop-helix DNA-binding domain (InterPro:IPR001092), Helix-loop-helix DNA-binding (InterPro:IPR011598); BEST Arabidopsis thaliana protein match is: basic h…
Cup000001g000405.1	sp|Q9SB50|AP4M_ARATH AP-4 complex subunit mu OS=Arabidopsis thaliana GN=AP4M PE=2 SV=1	tr|A0A1S3CRM0|A0A1S3CRM0_CUCME AP-4 complex subunit mu OS=Cucumis melo GN=LOC103503915 PE=3 SV=1	AT4G24550_Clathrin adaptor complexes medium subunit family protein; INVOLVED IN: intracellular protein transport, transport, vesicle-mediated transport; LOCATED IN: clathrin vesicle coat, clathrin adaptor complex; EXPRESSED IN: 22 plant structures; EXPRESSED DURING: 13 growth stages; CONTAINS InterPro DOMAIN/s: Clathrin adaptor, mu subunit, C-terminal (InterPro:IPR008968), Clathrin adaptor, mu su…
Cup000001g000406.A1		tr|A0A1E5VHV3|A0A1E5VHV3_9POAL GTPase HflX OS=Dichanthelium oligosanthes GN=BAE44_0014271 PE=3 SV=1	AT5G57960_GTP-binding protein, HflX; FUNCTIONS IN: GTP binding; LOCATED IN: chloroplast; EXPRESSED IN: 22 plant structures; EXPRESSED DURING: 13 growth stages; CONTAINS InterPro DOMAIN/s: Small GTP-binding protein (InterPro:IPR005225), GTP1/OBG (InterPro:IPR006073), GTP-binding protein, HflX (InterPro:IPR016496), GTP-binding protein, HSR1-related (InterPro:IPR002917); BEST Arabidopsis thaliana pr…
Cup000001g000407.1	sp|Q39241|TRXH5_ARATH Thioredoxin H5 OS=Arabidopsis thaliana GN=TRX5 PE=1 SV=1	tr|A0A1S3CSR4|A0A1S3CSR4_CUCME Thioredoxin OS=Cucumis melo GN=LOC103503910 PE=3 SV=1	AT1G45145_thioredoxin H-type 5 (TRX5); FUNCTIONS IN: oxidoreductase activity, acting on sulfur group of donors, disulfide as acceptor; INVOLVED IN: response to oxidative stress, response to cadmium ion, defense response to fungus, response to microbial phytotoxin; LOCATED IN: cytosol, plasma membrane; EXPRESSED IN: 25 plant structures; EXPRESSED DURING: 15 growth stages; CONTAINS InterPro DOMAIN/…
Cup000001g000408.1	sp|Q9XGX0|SHI_ARATH Protein SHORT INTERNODES OS=Arabidopsis thaliana GN=SHI PE=1 SV=1	tr|A0A1S3CRF2|A0A1S3CRF2_CUCME protein SHI RELATED SEQUENCE 3 OS=Cucumis melo GN=LOC103503903 PE=4 SV=1	AT5G66350_SHORT INTERNODES (SHI); CONTAINS InterPro DOMAIN/s: Lateral Root Primordium type 1, C-terminal (InterPro:IPR006511), Zinc finger, Lateral Root Primordium type 1 (InterPro:IPR006510), Protein of unknown function DUF702 (InterPro:IPR007818); BEST Arabidopsis thaliana protein match is: Lateral root primordium (LRP) protein-related (TAIR:AT3G51060.1); Has 1807 Blast hits to 1807 proteins in…
Cup000001g000410.1	sp|Q8S8L9|Y2245_ARATH Uncharacterized TPR repeat-containing protein At2g32450 OS=Arabidopsis thaliana GN=At2g32450 PE=1 SV=1	tr|A0A1S3CHH9|A0A1S3CHH9_CUCME uncharacterized TPR repeat-containing protein At1g05150-like OS=Cucumis melo GN=LOC103501003 PE=4 SV=1	AT2G32450_Calcium-binding tetratricopeptide family protein; FUNCTIONS IN: binding, zinc ion binding, calcium ion binding; LOCATED IN: plasma membrane; EXPRESSED IN: 23 plant structures; EXPRESSED DURING: 14 growth stages; CONTAINS InterPro DOMAIN/s: Tetratricopeptide TPR-1 (InterPro:IPR001440), Tetratricopeptide-like helical (InterPro:IPR011990), EF-HAND 2 (InterPro:IPR018249), Zinc finger, ZZ-ty…
Cup000001g000411.1		tr|A0A1S3CSQ0|A0A1S3CSQ0_CUCME uncharacterized protein LOC103503895 OS=Cucumis melo GN=LOC103503895 PE=4 SV=1	AT5G39590_TLD-domain containing nucleolar protein; FUNCTIONS IN: molecular_function unknown; INVOLVED IN: N-terminal protein myristoylation; LOCATED IN: cellular_component unknown; EXPRESSED IN: 24 plant structures; EXPRESSED DURING: 15 growth stages; CONTAINS InterPro DOMAIN/s: TLDc (InterPro:IPR006571); Has 191 Blast hits to 191 proteins in 77 species: Archae - 0; Bacteria - 0; Metazoa - 80; Fu…
Cup000001g000412.1	sp|P93024|ARFE_ARATH Auxin response factor 5 OS=Arabidopsis thaliana GN=ARF5 PE=1 SV=3	tr|A0A0A0LE69|A0A0A0LE69_CUCSA Auxin response factor OS=Cucumis sativus GN=Csa_3G866510 PE=3 SV=1	AT1G19850_MONOPTEROS (MP); FUNCTIONS IN: sequence-specific DNA binding transcription factor activity, promoter binding; INVOLVED IN: in 8 processes; LOCATED IN: nucleus, membrane; EXPRESSED IN: 21 plant structures; EXPRESSED DURING: 11 growth stages; CONTAINS InterPro DOMAIN/s: Aux/IAA-ARF-dimerisation (InterPro:IPR011525), Transcriptional factor B3 (InterPro:IPR003340), AUX/IAA protein (InterPro…
Cup000001g000413.1	sp|Q43870|APS2_ARATH ATP sulfurylase 2 OS=Arabidopsis thaliana GN=APS2 PE=1 SV=1	tr|A0A0A0LE71|A0A0A0LE71_CUCSA Uncharacterized protein OS=Cucumis sativus GN=Csa_3G872050 PE=4 SV=1	AT1G19920_APS2; FUNCTIONS IN: sulfate adenylyltransferase (ATP) activity; INVOLVED IN: sulfate assimilation; LOCATED IN: chloroplast; EXPRESSED IN: 25 plant structures; EXPRESSED DURING: 13 growth stages; CONTAINS InterPro DOMAIN/s: Rossmann-like alpha/beta/alpha sandwich fold (InterPro:IPR014729), Pseudouridine synthase/archaeosine transglycosylase-like (InterPro:IPR015947), Sulphate adenylyltra…
Cup000001g000414.1	sp|Q8LCP6|GUN10_ARATH Endoglucanase 10 OS=Arabidopsis thaliana GN=At1g75680 PE=2 SV=2	tr|A0A1S3CRJ7|A0A1S3CRJ7_CUCME Endoglucanase OS=Cucumis melo GN=LOC103503885 PE=3 SV=1	AT1G75680_glycosyl hydrolase 9B7 (GH9B7); FUNCTIONS IN: hydrolase activity, hydrolyzing O-glycosyl compounds, catalytic activity; INVOLVED IN: carbohydrate metabolic process; LOCATED IN: plasma membrane; EXPRESSED IN: 23 plant structures; EXPRESSED DURING: 13 growth stages; CONTAINS InterPro DOMAIN/s: Six-hairpin glycosidase (InterPro:IPR012341), Glycoside hydrolase, family 9, active site (InterP…
Cup000001g000415.1	sp|P46689|GASA1_ARATH Gibberellin-regulated protein 1 OS=Arabidopsis thaliana GN=GASA1 PE=2 SV=2	tr|A0A1S3CSM7|A0A1S3CSM7_CUCME gibberellin-regulated protein 11-like OS=Cucumis melo GN=LOC103503872 PE=4 SV=1	AT1G75750_GAST1 protein homolog 1 (GASA1); CONTAINS InterPro DOMAIN/s: Gibberellin regulated protein (InterPro:IPR003854); BEST Arabidopsis thaliana protein match is: Gibberellin-regulated family protein (TAIR:AT2G18420.1); Has 473 Blast hits to 473 proteins in 44 species: Archae - 0; Bacteria - 0; Metazoa - 0; Fungi - 0; Plants - 473; Viruses - 0; Other Eukaryotes - 0 (source: NCBI BLink).
Cup000001g000416.1	sp|Q09473|ERD22_CAEEL Putative ER lumen protein-retaining receptor C28H8.4 OS=Caenorhabditis elegans GN=C28H8.4 PE=3 SV=1	tr|A0A0A0LJ62|A0A0A0LJ62_CUCSA Uncharacterized protein OS=Cucumis sativus GN=Csa_3G872180 PE=4 SV=1	AT1G75760_ER lumen protein retaining receptor family protein; FUNCTIONS IN: ER retention sequence binding, receptor activity; INVOLVED IN: protein retention in ER lumen, protein transport; LOCATED IN: integral to membrane; EXPRESSED IN: 22 plant structures; EXPRESSED DURING: 13 growth stages; CONTAINS InterPro DOMAIN/s: ER lumen protein retaining receptor (InterPro:IPR000133); BEST Arabidopsis th…
Cup000001g000417.1	sp|B6NXD5|BRE_BRAFL BRCA1-A complex subunit BRE OS=Branchiostoma floridae GN=BRE PE=3 SV=1	tr|A0A1S3CSN0|A0A1S3CSN0_CUCME BRCA1-A complex subunit BRE OS=Cucumis melo GN=LOC103503876 PE=4 SV=1	AT5G42470_CONTAINS InterPro DOMAIN/s: Brain/reproductive organ-expressed protein (InterPro:IPR010358); Has 35333 Blast hits to 34131 proteins in 2444 species: Archae - 798; Bacteria - 22429; Metazoa - 974; Fungi - 991; Plants - 531; Viruses - 0; Other Eukaryotes - 9610 (source: NCBI BLink).
Cup000001g000418.1		tr|A0A1S4E5P4|A0A1S4E5P4_CUCME LOW QUALITY PROTEIN: uncharacterized protein LOC103503867 OS=Cucumis melo GN=LOC103503867 PE=4 SV=1	AT4G24200_Transcription elongation factor (TFIIS) family protein; CONTAINS InterPro DOMAIN/s: Transcription factor IIS, N-terminal (InterPro:IPR017923); Has 1174 Blast hits to 562 proteins in 174 species: Archae - 0; Bacteria - 342; Metazoa - 163; Fungi - 176; Plants - 109; Viruses - 0; Other Eukaryotes - 384 (source: NCBI BLink).
Cup000001g000419.1	sp|Q9SYQ8|CLV1_ARATH Receptor protein kinase CLAVATA1 OS=Arabidopsis thaliana GN=CLV1 PE=1 SV=3	tr|A0A0A0LDL4|A0A0A0LDL4_CUCSA Uncharacterized protein OS=Cucumis sativus GN=Csa_3G872760 PE=3 SV=1	AT1G75820_CLAVATA 1 (CLV1); CONTAINS InterPro DOMAIN/s: Serine/threonine-protein kinase domain (InterPro:IPR002290), Leucine-rich repeat-containing N-terminal domain, type 2 (InterPro:IPR013210), Leucine-rich repeat (InterPro:IPR001611), Serine/threonine-protein kinase-like domain (InterPro:IPR017442), Serine/threonine-protein kinase, active site (InterPro:IPR008271), Protein kinase-like domain (…
Cup000001g000420.1	sp|Q94K80|LRP1C_ARATH La-related protein 1C OS=Arabidopsis thaliana GN=LARP1C PE=1 SV=1	tr|A0A0A0LH68|A0A0A0LH68_CUCSA Uncharacterized protein OS=Cucumis sativus GN=Csa_3G873810 PE=4 SV=1	AT4G35890_winged-helix DNA-binding transcription factor family protein; LOCATED IN: chloroplast; EXPRESSED IN: 25 plant structures; EXPRESSED DURING: 15 growth stages; CONTAINS InterPro DOMAIN/s: Winged helix-turn-helix transcription repressor DNA-binding (InterPro:IPR011991), RNA-binding protein Lupus La (InterPro:IPR006630); BEST Arabidopsis thaliana protein match is: winged-helix DNA-binding t…
Cup000001g000421.1	sp|Q99JH1|RP25L_MOUSE Ribonuclease P protein subunit p25-like protein OS=Mus musculus GN=Rpp25l PE=1 SV=1	tr|A0A0A0LJ75|A0A0A0LJ75_CUCSA Uncharacterized protein OS=Cucumis sativus GN=Csa_3G874340 PE=4 SV=1	AT1G76010_Alba DNA/RNA-binding protein; FUNCTIONS IN: nucleic acid binding; INVOLVED IN: biological_process unknown; LOCATED IN: cellular_component unknown; EXPRESSED IN: 25 plant structures; EXPRESSED DURING: 15 growth stages; CONTAINS InterPro DOMAIN/s: Alba, DNA/RNA-binding protein (InterPro:IPR002775); BEST Arabidopsis thaliana protein match is: Alba DNA/RNA-binding protein (TAIR:AT1G20220.1)…
Cup000001g000422.1
Cup000001g000423.A1	sp|Q9LN22|PPR54_ARATH Pentatricopeptide repeat-containing protein At1g20300, mitochondrial OS=Arabidopsis thaliana GN=At1g20300 PE=2 SV=1	tr|W9RMC8|W9RMC8_9ROSA Uncharacterized protein OS=Morus notabilis GN=L484_014312 PE=3 SV=1	AT1G76065_LYR family of Fe/S cluster biogenesis protein; CONTAINS InterPro DOMAIN/s: Complex 1 LYR protein (InterPro:IPR008011); Has 71 Blast hits to 71 proteins in 35 species: Archae - 0; Bacteria - 0; Metazoa - 35; Fungi - 10; Plants - 26; Viruses - 0; Other Eukaryotes - 0 (source: NCBI BLink).
Cup000001g000423.A2	sp|Q9LN22|PPR54_ARATH Pentatricopeptide repeat-containing protein At1g20300, mitochondrial OS=Arabidopsis thaliana GN=At1g20300 PE=2 SV=1	tr|W9RMC8|W9RMC8_9ROSA Uncharacterized protein OS=Morus notabilis GN=L484_014312 PE=3 SV=1	AT1G76065_LYR family of Fe/S cluster biogenesis protein; CONTAINS InterPro DOMAIN/s: Complex 1 LYR protein (InterPro:IPR008011); Has 71 Blast hits to 71 proteins in 35 species: Archae - 0; Bacteria - 0; Metazoa - 35; Fungi - 10; Plants - 26; Viruses - 0; Other Eukaryotes - 0 (source: NCBI BLink).
Cup000001g000424.1
Cup000001g000425.1
Cup000001g000426.1		tr|A0A1S3BUF4|A0A1S3BUF4_CUCME putative tRNA pseudouridine synthase Pus10 OS=Cucumis melo GN=LOC103493791 PE=4 SV=1
Cup000001g000427.1	sp|Q940P8|TCPB_ARATH T-complex protein 1 subunit beta OS=Arabidopsis thaliana GN=CCT2 PE=1 SV=1	tr|A0A1S3CBM4|A0A1S3CBM4_CUCME T-complex protein 1 subunit beta OS=Cucumis melo GN=LOC103498633 PE=3 SV=1	AT5G20890_TCP-1/cpn60 chaperonin family protein; FUNCTIONS IN: unfolded protein binding, ATP binding; INVOLVED IN: protein folding, cellular protein metabolic process; LOCATED IN: anchored to plasma membrane, cell wall; EXPRESSED IN: 24 plant structures; EXPRESSED DURING: 14 growth stages; CONTAINS InterPro DOMAIN/s: Chaperonin Cpn60/TCP-1 (InterPro:IPR002423), Chaperone, tailless complex polypep…
Cup000001g000428.1
Cup000001g000429.1	sp|P29162|ASOL_TOBAC L-ascorbate oxidase homolog OS=Nicotiana tabacum PE=2 SV=1	tr|E5GCD6|E5GCD6_CUCME Multicopper oxidase OS=Cucumis melo subsp. melo PE=4 SV=1	AT1G41830_SKU5-similar 6 (SKS6); FUNCTIONS IN: pectinesterase activity; INVOLVED IN: oxidation reduction; LOCATED IN: apoplast, cell wall, membrane, plant-type cell wall; EXPRESSED IN: 23 plant structures; EXPRESSED DURING: 13 growth stages; CONTAINS InterPro DOMAIN/s: Cupredoxin (InterPro:IPR008972), Multicopper oxidase, type 2 (InterPro:IPR011706), Multicopper oxidase, type 3 (InterPro:IPR01170…
Cup000001g000430.1		tr|A0A1S3BV17|A0A1S3BV17_CUCME uncharacterized protein LOC103493795 isoform X1 OS=Cucumis melo GN=LOC103493795 PE=4 SV=1	AT5G42220_Ubiquitin-like superfamily protein; CONTAINS InterPro DOMAIN/s: Ubiquitin subgroup (InterPro:IPR019956), Ubiquitin conserved site (InterPro:IPR019954), Ubiquitin (InterPro:IPR000626), Ubiquitin supergroup (InterPro:IPR019955); BEST Arabidopsis thaliana protein match is: Ubiquitin-like superfamily protein (TAIR:AT5G25270.1); Has 12270 Blast hits to 6672 proteins in 779 species: Archae - …
Cup000001g000431.1	sp|A5D9M6|BAG6_PIG Large proline-rich protein BAG6 OS=Sus scrofa GN=BAG6 PE=2 SV=1	tr|A0A1S3BW66|A0A1S3BW66_CUCME large proline-rich protein BAG6 isoform X2 OS=Cucumis melo GN=LOC103493796 PE=4 SV=1	AT5G42220_Ubiquitin-like superfamily protein; CONTAINS InterPro DOMAIN/s: Ubiquitin subgroup (InterPro:IPR019956), Ubiquitin conserved site (InterPro:IPR019954), Ubiquitin (InterPro:IPR000626), Ubiquitin supergroup (InterPro:IPR019955); BEST Arabidopsis thaliana protein match is: Ubiquitin-like superfamily protein (TAIR:AT5G25270.1); Has 12270 Blast hits to 6672 proteins in 779 species: Archae - …
Cup000001g000432.1	sp|Q84P21|4CLL5_ARATH 4-coumarate--CoA ligase-like 5 OS=Arabidopsis thaliana GN=4CLL5 PE=1 SV=2	tr|A0A0A0L385|A0A0A0L385_CUCSA Uncharacterized protein OS=Cucumis sativus GN=Csa_4G653450 PE=4 SV=1	AT1G20510_OPC-8:0 CoA ligase1 (OPCL1); FUNCTIONS IN: 4-coumarate-CoA ligase activity; INVOLVED IN: phenylpropanoid metabolic process, jasmonic acid biosynthetic process, response to wounding; LOCATED IN: peroxisome; EXPRESSED IN: 22 plant structures; EXPRESSED DURING: 13 growth stages; CONTAINS InterPro DOMAIN/s: AMP-binding, conserved site (InterPro:IPR020845), AMP-dependent synthetase/ligase (I…
Cup000001g000433.1	sp|Q944A7|Y4523_ARATH Probable serine/threonine-protein kinase At4g35230 OS=Arabidopsis thaliana GN=At4g35230 PE=1 SV=1	tr|A0A1S4DZB4|A0A1S4DZB4_CUCME probable serine/threonine-protein kinase At4g35230 OS=Cucumis melo GN=LOC103493799 PE=4 SV=1	AT4G35230_BR-signaling kinase 1 (BSK1); FUNCTIONS IN: binding, protein kinase activity, kinase activity, ATP binding; INVOLVED IN: brassinosteroid mediated signaling pathway, N-terminal protein myristoylation; LOCATED IN: plasma membrane, vacuole, membrane; EXPRESSED IN: 24 plant structures; EXPRESSED DURING: 13 growth stages; CONTAINS InterPro DOMAIN/s: Tetratricopeptide-like helical (InterPro:I…
Cup000001g000434.1		tr|A0A0A0L1A0|A0A0A0L1A0_CUCSA Uncharacterized protein OS=Cucumis sativus GN=Csa_4G658480 PE=4 SV=1	AT1G76240_Arabidopsis protein of unknown function (DUF241); FUNCTIONS IN: molecular_function unknown; LOCATED IN: chloroplast; EXPRESSED IN: 19 plant structures; EXPRESSED DURING: 9 growth stages; CONTAINS InterPro DOMAIN/s: Protein of unknown function DUF241, plant (InterPro:IPR004320); BEST Arabidopsis thaliana protein match is: Arabidopsis protein of unknown function (DUF241) (TAIR:AT2G17080.1…
Cup000001g000435.1		tr|A0A1S3BV06|A0A1S3BV06_CUCME uncharacterized protein LOC103493803 OS=Cucumis melo GN=LOC103493803 PE=4 SV=1	AT1G76250_unknown protein; INVOLVED IN: biological_process unknown; LOCATED IN: endomembrane system; EXPRESSED IN: 6 plant structures; EXPRESSED DURING: 4 anthesis, petal differentiation and expansion stage; Has 74 Blast hits to 74 proteins in 16 species: Archae - 0; Bacteria - 0; Metazoa - 1; Fungi - 0; Plants - 69; Viruses - 0; Other Eukaryotes - 4 (source: NCBI BLink).
Cup000001g000436.1	sp|Q8W486|Y1491_ARATH Uncharacterized protein At1g04910 OS=Arabidopsis thaliana GN=At1g04910 PE=2 SV=1	tr|A0A1S4DZB8|A0A1S4DZB8_CUCME uncharacterized protein At1g04910-like isoform X2 OS=Cucumis melo GN=LOC103493804 PE=4 SV=1	AT1G76270_O-fucosyltransferase family protein; CONTAINS InterPro DOMAIN/s: GDP-fucose protein O-fucosyltransferase (InterPro:IPR019378); BEST Arabidopsis thaliana protein match is: O-fucosyltransferase family protein (TAIR:AT1G20550.1); Has 844 Blast hits to 841 proteins in 32 species: Archae - 0; Bacteria - 0; Metazoa - 0; Fungi - 2; Plants - 842; Viruses - 0; Other Eukaryotes - 0 (source: NCBI …
Cup000001g000437.1	sp|F4HUK6|AAE1_ARATH Probable acyl-activating enzyme 1, peroxisomal OS=Arabidopsis thaliana GN=AAE1 PE=2 SV=1	tr|A0A1S3BV31|A0A1S3BV31_CUCME probable acyl-activating enzyme 1, peroxisomal OS=Cucumis melo GN=LOC103493806 PE=4 SV=1	AT1G20560_acyl activating enzyme 1 (AAE1); FUNCTIONS IN: AMP binding; INVOLVED IN: metabolic process; LOCATED IN: peroxisome; EXPRESSED IN: 22 plant structures; EXPRESSED DURING: 13 growth stages; CONTAINS InterPro DOMAIN/s: AMP-binding, conserved site (InterPro:IPR020845), AMP-dependent synthetase/ligase (InterPro:IPR000873); BEST Arabidopsis thaliana protein match is: AMP-dependent synthetase a…
Cup000001g000438.1	sp|O60762|DPM1_HUMAN Dolichol-phosphate mannosyltransferase subunit 1 OS=Homo sapiens GN=DPM1 PE=1 SV=1	tr|A0A1S3BV11|A0A1S3BV11_CUCME dolichol-phosphate mannosyltransferase subunit 1 OS=Cucumis melo GN=LOC103493807 PE=4 SV=1	AT1G20575_Nucleotide-diphospho-sugar transferases superfamily protein; CONTAINS InterPro DOMAIN/s: Glycosyl transferase, family 2 (InterPro:IPR001173); BEST Arabidopsis thaliana protein match is: Nucleotide-diphospho-sugar transferases superfamily protein (TAIR:AT2G39630.1); Has 22705 Blast hits to 22656 proteins in 2589 species: Archae - 933; Bacteria - 16103; Metazoa - 288; Fungi - 260; Plants …
Cup000001g000439.1	sp|Q9SFW6|CCB24_ARATH Cyclin-B2-4 OS=Arabidopsis thaliana GN=CYCB2-4 PE=2 SV=2	tr|A0A1S3BVV5|A0A1S3BVV5_CUCME G2/mitotic-specific cyclin-2-like OS=Cucumis melo GN=LOC103493811 PE=3 SV=1	AT1G76310_CYCLIN B2;4 (CYCB2;4); FUNCTIONS IN: cyclin-dependent protein kinase regulator activity; INVOLVED IN: regulation of cell cycle; LOCATED IN: nucleus; EXPRESSED IN: 18 plant structures; EXPRESSED DURING: 11 growth stages; CONTAINS InterPro DOMAIN/s: Cyclin, C-terminal (InterPro:IPR004367), Cyclin-like (InterPro:IPR011028), Cyclin-related (InterPro:IPR013763), Cyclin, N-terminal (InterPro:…
Cup000001g000440.1		tr|A0A0A9CT79|A0A0A9CT79_ARUDO Cat1 OS=Arundo donax PE=4 SV=1
Cup000001g000441.1	sp|O15118|NPC1_HUMAN Niemann-Pick C1 protein OS=Homo sapiens GN=NPC1 PE=1 SV=2	tr|A0A0A0L4L2|A0A0A0L4L2_CUCSA Uncharacterized protein OS=Cucumis sativus GN=Csa_4G658620 PE=4 SV=1	AT4G38350_Patched family protein; FUNCTIONS IN: hedgehog receptor activity; LOCATED IN: plasma membrane, vacuole, membrane; EXPRESSED IN: 26 plant structures; EXPRESSED DURING: 13 growth stages; CONTAINS InterPro DOMAIN/s: Niemann-Pick C type protein (InterPro:IPR004765), Patched (InterPro:IPR003392), Sterol-sensing 5TM box (InterPro:IPR000731); BEST Arabidopsis thaliana protein match is: Patched…
Cup000001g000442.1	sp|Q9LDZ5|PBL21_ARATH Probable serine/threonine-protein kinase PBL21 OS=Arabidopsis thaliana GN=PBL21 PE=1 SV=1	tr|A0A1S3BUJ2|A0A1S3BUJ2_CUCME serine/threonine-protein kinase CDL1 isoform X2 OS=Cucumis melo GN=LOC103493817 PE=3 SV=1	AT1G20650_Protein kinase superfamily protein; FUNCTIONS IN: protein serine/threonine kinase activity, protein kinase activity, ATP binding; INVOLVED IN: protein amino acid phosphorylation; LOCATED IN: cellular_component unknown; EXPRESSED IN: 22 plant structures; EXPRESSED DURING: 13 growth stages; CONTAINS InterPro DOMAIN/s: Protein kinase, ATP binding site (InterPro:IPR017441), Protein kinase, …
Cup000001g000443.1	sp|Q9ULD4|BRPF3_HUMAN Bromodomain and PHD finger-containing protein 3 OS=Homo sapiens GN=BRPF3 PE=1 SV=2	tr|A0A1S3BVX0|A0A1S3BVX0_CUCME uncharacterized protein LOC103493819 OS=Cucumis melo GN=LOC103493819 PE=4 SV=1	AT1G76380_DNA-binding bromodomain-containing protein; FUNCTIONS IN: DNA binding; INVOLVED IN: biological_process unknown; LOCATED IN: cellular_component unknown; EXPRESSED IN: 21 plant structures; EXPRESSED DURING: 13 growth stages; CONTAINS InterPro DOMAIN/s: Bromodomain, conserved site (InterPro:IPR018359), Bromodomain (InterPro:IPR001487); BEST Arabidopsis thaliana protein match is: DNA-bindin…
Cup000001g000444.1		tr|A0A1S3BVX7|A0A1S3BVX7_CUCME uncharacterized protein LOC103493827 isoform X1 OS=Cucumis melo GN=LOC103493827 PE=4 SV=1	AT1G20770_unknown protein; Has 59 Blast hits to 59 proteins in 24 species: Archae - 0; Bacteria - 0; Metazoa - 26; Fungi - 4; Plants - 29; Viruses - 0; Other Eukaryotes - 0 (source: NCBI BLink).
Cup000001g000445.1	sp|P93006|P2C27_ARATH Probable protein phosphatase 2C 27 OS=Arabidopsis thaliana GN=PP2C27 PE=2 SV=1	tr|A0A0A0L3E3|A0A0A0L3E3_CUCSA Uncharacterized protein OS=Cucumis sativus GN=Csa_4G664270 PE=3 SV=1	AT2G33700_Protein phosphatase 2C family protein; FUNCTIONS IN: protein serine/threonine phosphatase activity, catalytic activity; INVOLVED IN: protein amino acid dephosphorylation; LOCATED IN: protein serine/threonine phosphatase complex; EXPRESSED IN: 22 plant structures; EXPRESSED DURING: 12 growth stages; CONTAINS InterPro DOMAIN/s: Protein phosphatase 2C, manganese/magnesium aspartate binding…
Cup000001g000446.1	sp|P12859|G3PB_PEA Glyceraldehyde-3-phosphate dehydrogenase B, chloroplastic OS=Pisum sativum GN=GAPB PE=2 SV=2	tr|A0A1S3BV49|A0A1S3BV49_CUCME Glyceraldehyde-3-phosphate dehydrogenase OS=Cucumis melo GN=LOC103493832 PE=3 SV=1	AT1G42970_glyceraldehyde-3-phosphate dehydrogenase B subunit (GAPB); FUNCTIONS IN: glyceraldehyde-3-phosphate dehydrogenase (phosphorylating) activity, glyceraldehyde-3-phosphate dehydrogenase (NADP+) (phosphorylating) activity, glyceraldehyde-3-phosphate dehydrogenase activity; INVOLVED IN: in 6 processes; LOCATED IN: in 7 components; EXPRESSED IN: 25 plant structures; EXPRESSED DURING: 15 growt…
Cup000001g000447.A1	sp|Q8LC69|ATL8_ARATH RING-H2 finger protein ATL8 OS=Arabidopsis thaliana GN=ATL8 PE=2 SV=2	tr|A0A1S3BWC1|A0A1S3BWC1_CUCME RING-H2 finger protein ATL80 OS=Cucumis melo GN=LOC103493842 PE=4 SV=1	AT1G76410_ATL8; FUNCTIONS IN: zinc ion binding; EXPRESSED IN: 22 plant structures; EXPRESSED DURING: 13 growth stages; CONTAINS InterPro DOMAIN/s: Zinc finger, RING-type (InterPro:IPR001841), Zinc finger, C3HC4 RING-type (InterPro:IPR018957); BEST Arabidopsis thaliana protein match is: RING/U-box superfamily protein (TAIR:AT1G20823.1); Has 9001 Blast hits to 8977 proteins in 267 species: Archae -…
Cup000001g000448.1	sp|O22812|AHL10_ARATH AT-hook motif nuclear-localized protein 10 OS=Arabidopsis thaliana GN=AHL10 PE=1 SV=2	tr|A0A0A0L0T7|A0A0A0L0T7_CUCSA Uncharacterized protein OS=Cucumis sativus GN=Csa_4G664470 PE=4 SV=1	AT2G33620_AT hook motif DNA-binding family protein; FUNCTIONS IN: DNA binding; LOCATED IN: cytosol; EXPRESSED IN: 25 plant structures; EXPRESSED DURING: 15 growth stages; CONTAINS InterPro DOMAIN/s: Protein of unknown function DUF296 (InterPro:IPR005175), AT hook, DNA-binding motif (InterPro:IPR017956); BEST Arabidopsis thaliana protein match is: AT-hook motif nuclear-localized protein 1 (TAIR:AT…
Cup000001g000449.1
Cup000001g000450.1	sp|Q9S709|U2AFA_ARATH Splicing factor U2af small subunit A OS=Arabidopsis thaliana GN=U2AF35A PE=1 SV=1	tr|A0A1S3BUN6|A0A1S3BUN6_CUCME splicing factor U2af small subunit B-like OS=Cucumis melo GN=LOC103493856 PE=4 SV=1	AT1G27650_ATU2AF35A; FUNCTIONS IN: RNA binding, zinc ion binding, nucleotide binding, nucleic acid binding; INVOLVED IN: photoperiodism, flowering; LOCATED IN: nucleus; EXPRESSED IN: 26 plant structures; EXPRESSED DURING: 14 growth stages; CONTAINS InterPro DOMAIN/s: Zinc finger, CCCH-type (InterPro:IPR000571), RNA recognition motif, RNP-1 (InterPro:IPR000504), Nucleotide-binding, alpha-beta plai…
Cup000001g000451.1	sp|O22806|BUBR1_ARATH Mitotic spindle checkpoint protein BUBR1 OS=Arabidopsis thaliana GN=BUBR1 PE=1 SV=2	tr|A0A1S3BV75|A0A1S3BV75_CUCME mitotic spindle checkpoint protein BUBR1 OS=Cucumis melo GN=LOC103493857 PE=4 SV=1	AT2G33560_BUB1-related (BUB1: budding uninhibited by benzymidazol 1) (BUBR1); CONTAINS InterPro DOMAIN/s: Mitotic checkpoint serine/threonine protein kinase, Bub1 (InterPro:IPR015661), Mad3/BUB1 homology region 1 (InterPro:IPR013212); BEST Arabidopsis thaliana protein match is: Mad3/BUB1 homology region 1 (TAIR:AT5G05510.1); Has 500 Blast hits to 498 proteins in 165 species: Archae - 0; Bacteria …
Cup000001g000452.1	sp|Q9SYP1|DEXHC_ARATH DExH-box ATP-dependent RNA helicase DExH12 OS=Arabidopsis thaliana GN=BRR2A PE=1 SV=1	tr|A0A0A0L839|A0A0A0L839_CUCSA Uncharacterized protein OS=Cucumis sativus GN=Csa_3G168950 PE=4 SV=1	AT1G20960_embryo defective 1507 (emb1507); FUNCTIONS IN: in 6 functions; INVOLVED IN: embryo development ending in seed dormancy; LOCATED IN: nucleolus, membrane; EXPRESSED IN: 24 plant structures; EXPRESSED DURING: 13 growth stages; CONTAINS InterPro DOMAIN/s: ATPase, AAA+ type, core (InterPro:IPR003593), DNA/RNA helicase, DEAD/DEAH box type, N-terminal (InterPro:IPR011545), Sec63 domain (InterP…
Cup000001g000454.A1	sp|Q9SRE4|UGAL2_ARATH UDP-galactose transporter 2 OS=Arabidopsis thaliana GN=UDP-GALT2 PE=2 SV=1	tr|A0A1S3BW22|A0A1S3BW22_CUCME UDP-galactose transporter 2-like OS=Cucumis melo GN=LOC103493868 PE=4 SV=1	AT1G21070_Nucleotide-sugar transporter family protein; CONTAINS InterPro DOMAIN/s: Protein of unknown function DUF250 (InterPro:IPR004853); BEST Arabidopsis thaliana protein match is: Nucleotide-sugar transporter family protein (TAIR:AT1G76670.1); Has 2012 Blast hits to 2008 proteins in 220 species: Archae - 0; Bacteria - 26; Metazoa - 397; Fungi - 317; Plants - 1060; Viruses - 0; Other Eukaryote…
Cup000001g000456.A1
Cup000001g000458.A1	sp|Q05462|RL27_PEA 60S ribosomal protein L27 OS=Pisum sativum GN=RPL27 PE=2 SV=1	tr|A0A1S3CNL3|A0A1S3CNL3_CUCME 60S ribosomal protein L27 OS=Cucumis melo GN=LOC103502503 PE=3 SV=1	AT4G15000_Ribosomal L27e protein family; FUNCTIONS IN: structural constituent of ribosome; INVOLVED IN: translation; LOCATED IN: cytosolic ribosome, ribosome, cytosolic large ribosomal subunit, intracellular; EXPRESSED IN: 23 plant structures; EXPRESSED DURING: 13 growth stages; CONTAINS InterPro DOMAIN/s: Ribosomal protein L27e, conserved site (InterPro:IPR018262), Ribosomal protein L27e (InterP…
Cup000001g000463.A1
Cup000001g000466.A1
Cup000001g000468.A1
Cup000001g000470.A1		tr|A0A0A0LJ69|A0A0A0LJ69_CUCSA Uncharacterized protein OS=Cucumis sativus GN=Csa_3G873260 PE=4 SV=1
Cup000001g000471.A1
Cup000001g000473.A1		tr|A0A1S3BHF3|A0A1S3BHF3_CUCME LOW QUALITY PROTEIN: protein ENHANCED DOWNY MILDEW 2 OS=Cucumis melo GN=LOC103490112 PE=4 SV=1
Cup000001g000474.A1	sp|Q9LIE6|VQ22_ARATH VQ motif-containing protein 22 OS=Arabidopsis thaliana GN=VQ22 PE=2 SV=1	tr|A0A1S3CM56|A0A1S3CM56_CUCME VQ motif-containing protein 22-like OS=Cucumis melo GN=LOC103502514 PE=4 SV=1	AT3G22160_VQ motif-containing protein; FUNCTIONS IN: molecular_function unknown; INVOLVED IN: biological_process unknown; LOCATED IN: chloroplast; EXPRESSED IN: stem, inflorescence meristem, sepal, leaf, stamen; EXPRESSED DURING: LP.06 six leaves visible, LP.04 four leaves visible, 4 anthesis; CONTAINS InterPro DOMAIN/s: VQ (InterPro:IPR008889); BEST Arabidopsis thaliana protein match is: VQ moti…
Cup000001g000480.1		tr|A0A0A9K2H6|A0A0A9K2H6_ARUDO Uncharacterized protein OS=Arundo donax PE=4 SV=1
Cup000001g000483.1	sp|Q9FKT1|LLG1_ARATH GPI-anchored protein LLG1 OS=Arabidopsis thaliana GN=LLG1 PE=1 SV=1	tr|A2PZD8|A2PZD8_IPONI GPI-anchored protein OS=Ipomoea nil GN=In10 PE=2 SV=1	AT5G56170_LORELEI-LIKE-GPI-ANCHORED PROTEIN 1 (LLG1); BEST Arabidopsis thaliana protein match is: lorelei (TAIR:AT4G26466.1); Has 1807 Blast hits to 1807 proteins in 277 species: Archae - 0; Bacteria - 0; Metazoa - 736; Fungi - 347; Plants - 385; Viruses - 0; Other Eukaryotes - 339 (source: NCBI BLink).
Cup000001g000484.1
Cup000001g000485.A1	sp|Q8L9S3|GRXC6_ARATH Glutaredoxin-C6 OS=Arabidopsis thaliana GN=GRXC6 PE=2 SV=2	tr|A0A0A0L5B1|A0A0A0L5B1_CUCSA Uncharacterized protein OS=Cucumis sativus GN=Csa_4G646150 PE=4 SV=1	AT4G33040_Thioredoxin superfamily protein; FUNCTIONS IN: electron carrier activity, protein disulfide oxidoreductase activity; INVOLVED IN: cell redox homeostasis; LOCATED IN: cellular_component unknown; EXPRESSED IN: 23 plant structures; EXPRESSED DURING: 13 growth stages; CONTAINS InterPro DOMAIN/s: Glutaredoxin-like, plant II (InterPro:IPR011905), Thioredoxin fold (InterPro:IPR012335), Glutare…
Cup000001g000490.1	sp|F4HUK6|AAE1_ARATH Probable acyl-activating enzyme 1, peroxisomal OS=Arabidopsis thaliana GN=AAE1 PE=2 SV=1	tr|A0A1S3BUH2|A0A1S3BUH2_CUCME probable acyl-activating enzyme 1, peroxisomal OS=Cucumis melo GN=LOC103493805 PE=4 SV=1	AT1G20560_acyl activating enzyme 1 (AAE1); FUNCTIONS IN: AMP binding; INVOLVED IN: metabolic process; LOCATED IN: peroxisome; EXPRESSED IN: 22 plant structures; EXPRESSED DURING: 13 growth stages; CONTAINS InterPro DOMAIN/s: AMP-binding, conserved site (InterPro:IPR020845), AMP-dependent synthetase/ligase (InterPro:IPR000873); BEST Arabidopsis thaliana protein match is: AMP-dependent synthetase a…
Cup000001g000491.A1	sp|Q9LHQ6|OCT4_ARATH Organic cation/carnitine transporter 4 OS=Arabidopsis thaliana GN=OCT4 PE=2 SV=1	tr|A0A1S3BYX8|A0A1S3BYX8_CUCME organic cation/carnitine transporter 4-like OS=Cucumis melo GN=LOC103494966 PE=4 SV=1	AT3G20660_organic cation/carnitine transporter4 (4-Oct); FUNCTIONS IN: carbohydrate transmembrane transporter activity, sugar:hydrogen symporter activity; INVOLVED IN: transport, transmembrane transport; LOCATED IN: chloroplast thylakoid membrane, membrane; EXPRESSED IN: 13 plant structures; EXPRESSED DURING: 6 growth stages; CONTAINS InterPro DOMAIN/s: Sugar transporter, conserved site (InterPro…
Cup000001g000497.A1
Cup000001g000501.A1
Cup000001g000504.A1		tr|A0A1S3BVX5|A0A1S3BVX5_CUCME uncharacterized protein LOC103493718 isoform X1 OS=Cucumis melo GN=LOC103493718 PE=4 SV=1	AT3G43540_Protein of unknown function (DUF1350); FUNCTIONS IN: molecular_function unknown; INVOLVED IN: biological_process unknown; LOCATED IN: chloroplast; EXPRESSED IN: 22 plant structures; EXPRESSED DURING: 13 growth stages; CONTAINS InterPro DOMAIN/s: Protein of unknown function DUF1350 (InterPro:IPR010765); BEST Arabidopsis thaliana protein match is: Protein of unknown function (DUF1350) (TA…
Cup000001g000507.A1
Cup000001g000510.1	sp|P92960|KAT3_ARATH Potassium channel KAT3 OS=Arabidopsis thaliana GN=KAT3 PE=1 SV=1	tr|A0A0A0LHD5|A0A0A0LHD5_CUCSA Uncharacterized protein OS=Cucumis sativus GN=Csa_3G881060 PE=4 SV=1	AT4G32650_potassium channel in Arabidopsis thaliana 3 (KAT3); CONTAINS InterPro DOMAIN/s: Cyclic nucleotide-binding (InterPro:IPR000595), Potassium channel, voltage-dependent, EAG/ELK/ERG (InterPro:IPR003938), Cyclic nucleotide-binding-like (InterPro:IPR018490), Ion transport (InterPro:IPR005821), RmlC-like jelly roll fold (InterPro:IPR014710), Protein of unknown function DUF3354 (InterPro:IPR021…
Cup000001g000511.A1	sp|Q8W1D5|CIPKP_ARATH CBL-interacting serine/threonine-protein kinase 25 OS=Arabidopsis thaliana GN=CIPK25 PE=2 SV=1	tr|A0A1S3BUW2|A0A1S3BUW2_CUCME Non-specific serine/threonine protein kinase OS=Cucumis melo GN=LOC103493755 PE=3 SV=1	AT5G25110_CBL-interacting protein kinase 25 (CIPK25); FUNCTIONS IN: protein serine/threonine kinase activity, protein kinase activity, kinase activity, ATP binding; INVOLVED IN: defense response to fungus; EXPRESSED IN: 9 plant structures; EXPRESSED DURING: 4 anthesis, C globular stage, petal differentiation and expansion stage; CONTAINS InterPro DOMAIN/s: Protein kinase, ATP binding site (InterP…
Cup000001g000513.A1	sp|O23144|PPI1_ARATH Proton pump-interactor 1 OS=Arabidopsis thaliana GN=PPI1 PE=1 SV=2	tr|A0A1S3BUN5|A0A1S3BUN5_CUCME proton pump-interactor 1 isoform X1 OS=Cucumis melo GN=LOC103493484 PE=4 SV=1	AT4G27500_proton pump interactor 1 (PPI1); FUNCTIONS IN: protein binding; INVOLVED IN: regulation of proton transport; LOCATED IN: endoplasmic reticulum, plasma membrane; EXPRESSED IN: 25 plant structures; EXPRESSED DURING: 15 growth stages; BEST Arabidopsis thaliana protein match is: unknown protein (TAIR:AT5G36690.1); Has 56187 Blast hits to 35171 proteins in 2461 species: Archae - 533; Bacteri…
Cup000001g000516.A1		tr|A0A0A0KZZ9|A0A0A0KZZ9_CUCSA Uncharacterized protein OS=Cucumis sativus GN=Csa_4G644720 PE=4 SV=1
Cup000001g000517.A1		tr|A0A1S3BV47|A0A1S3BV47_CUCME uncharacterized protein LOC103493605 OS=Cucumis melo GN=LOC103493605 PE=4 SV=1	AT1G10220_BEST Arabidopsis thaliana protein match is: ZCF37 (TAIR:AT1G59590.1); Has 43 Blast hits to 43 proteins in 15 species: Archae - 0; Bacteria - 2; Metazoa - 7; Fungi - 0; Plants - 27; Viruses - 0; Other Eukaryotes - 7 (source: NCBI BLink).
Cup000001g000520.A1	sp|Q8RY95|SPL14_ARATH Squamosa promoter-binding-like protein 14 OS=Arabidopsis thaliana GN=SPL14 PE=1 SV=3	tr|A0A0A0L4Q1|A0A0A0L4Q1_CUCSA Uncharacterized protein OS=Cucumis sativus GN=Csa_4G664590 PE=4 SV=1	AT1G20980_squamosa promoter binding protein-like 14 (SPL14); FUNCTIONS IN: DNA binding, transcription activator activity, sequence-specific DNA binding transcription factor activity; INVOLVED IN: defense response to bacterium, regulation of transcription; LOCATED IN: nucleus, plasma membrane; EXPRESSED IN: 23 plant structures; EXPRESSED DURING: 13 growth stages; CONTAINS InterPro DOMAIN/s: Transc…
Cup000001g000521.A1
Cup000001g000522.1	sp|F4I0N3|Y1572_ARATH WEB family protein At1g75720 OS=Arabidopsis thaliana GN=At1g75720 PE=3 SV=1	tr|A0A1S3CRJ3|A0A1S3CRJ3_CUCME WEB family protein At1g75720 OS=Cucumis melo GN=LOC103503881 PE=4 SV=1	AT1G75720_Plant protein of unknown function (DUF827); CONTAINS InterPro DOMAIN/s: Protein of unknown function DUF827, plant (InterPro:IPR008545); BEST Arabidopsis thaliana protein match is: Plant protein of unknown function (DUF827) (TAIR:AT3G51220.1); Has 102 Blast hits to 102 proteins in 18 species: Archae - 0; Bacteria - 0; Metazoa - 1; Fungi - 0; Plants - 92; Viruses - 0; Other Eukaryotes - 9…
Cup000001g000523.A1	sp|Q01545|HSP22_IPONI 18.8 kDa class II heat shock protein OS=Ipomoea nil GN=SHSP-2 PE=2 SV=1	tr|A0A1S3BUN1|A0A1S3BUN1_CUCME 17.3 kDa class II heat shock protein-like OS=Cucumis melo GN=LOC103493687 PE=3 SV=1	AT5G12020_17.6 kDa class II heat shock protein (HSP17.6II); CONTAINS InterPro DOMAIN/s: Heat shock protein Hsp20 (InterPro:IPR002068), HSP20-like chaperone (InterPro:IPR008978); BEST Arabidopsis thaliana protein match is: heat shock protein 17.6A (TAIR:AT5G12030.1); Has 1807 Blast hits to 1807 proteins in 277 species: Archae - 0; Bacteria - 0; Metazoa - 736; Fungi - 347; Plants - 385; Viruses - 0…
Cup000001g000524.A1
Cup000001g000531.A1
Cup000001g000535.A1
Cup000001g000536.A1		tr|A0A1S3CI78|A0A1S3CI78_CUCME uncharacterized protein LOC103501253 isoform X3 OS=Cucumis melo GN=LOC103501253 PE=4 SV=1
Cup000001g000540.A1	sp|P48147|PPCE_HUMAN Prolyl endopeptidase OS=Homo sapiens GN=PREP PE=1 SV=2	tr|A0A1S3BV12|A0A1S3BV12_CUCME prolyl endopeptidase-like OS=Cucumis melo GN=LOC103493792 PE=4 SV=1	AT1G76140_Prolyl oligopeptidase family protein; FUNCTIONS IN: serine-type peptidase activity, serine-type endopeptidase activity; INVOLVED IN: proteolysis; LOCATED IN: chloroplast; EXPRESSED IN: 24 plant structures; EXPRESSED DURING: 15 growth stages; CONTAINS InterPro DOMAIN/s: Peptidase S9, prolyl oligopeptidase, catalytic domain (InterPro:IPR001375), Peptidase S9A, oligopeptidase, N-terminal b…
Cup000001g000541.A1
Cup000001g000544.A1
Cup000001g000548.A1		tr|A0A1S3CLZ0|A0A1S3CLZ0_CUCME Glycosyltransferase OS=Cucumis melo GN=LOC103502477 PE=3 SV=1
Cup000001g000549.A1
Cup000001g000554.1		tr|A0A0A0LIJ9|A0A0A0LIJ9_CUCSA Uncharacterized protein OS=Cucumis sativus GN=Csa_3G851180 PE=4 SV=1
Cup000001g000557.A1	sp|Q9S9X4|FBL8_ARATH Putative F-box/LRR-repeat protein 8 OS=Arabidopsis thaliana GN=FBL8 PE=4 SV=1	tr|A0A0A0L4Z3|A0A0A0L4Z3_CUCSA Uncharacterized protein OS=Cucumis sativus GN=Csa_4G641640 PE=4 SV=1	AT4G07400_VIER F-box proteine 3 (VFB3); CONTAINS InterPro DOMAIN/s: F-box domain, cyclin-like (InterPro:IPR001810), F-box domain, Skp2-like (InterPro:IPR022364); BEST Arabidopsis thaliana protein match is: VIER F-box proteine 1 (TAIR:AT1G47056.1); Has 30201 Blast hits to 17322 proteins in 780 species: Archae - 12; Bacteria - 1396; Metazoa - 17338; Fungi - 3422; Plants - 5037; Viruses - 0; Other E…
Cup000001g000558.1
Cup000001g000559.1		tr|A0A0A0L485|A0A0A0L485_CUCSA Uncharacterized protein OS=Cucumis sativus GN=Csa_4G614200 PE=4 SV=1
Cup000001g000561.1		tr|A0A0A0LJR5|A0A0A0LJR5_CUCSA Uncharacterized protein OS=Cucumis sativus GN=Csa_3G893310 PE=4 SV=1
Cup000001g000564.A1	sp|Q84TE6|NAC22_ARATH NAC domain-containing protein 21/22 OS=Arabidopsis thaliana GN=NAC021 PE=1 SV=2	tr|A0A0A0LDG6|A0A0A0LDG6_CUCSA Uncharacterized protein OS=Cucumis sativus GN=Csa_3G523580 PE=4 SV=1	AT1G56010_NAC domain containing protein 1 (NAC1); CONTAINS InterPro DOMAIN/s: No apical meristem (NAM) protein (InterPro:IPR003441); BEST Arabidopsis thaliana protein match is: NAC (No Apical Meristem) domain transcriptional regulator superfamily protein (TAIR:AT3G12977.1); Has 2736 Blast hits to 2731 proteins in 75 species: Archae - 0; Bacteria - 0; Metazoa - 0; Fungi - 0; Plants - 2736; Viruses…
Cup000001g000568.1	sp|Q9SUK9|P2C55_ARATH Probable protein phosphatase 2C 55 OS=Arabidopsis thaliana GN=At4g16580 PE=2 SV=2	tr|A0A0A0L013|A0A0A0L013_CUCSA Uncharacterized protein OS=Cucumis sativus GN=Csa_4G625030 PE=4 SV=1	AT4G16580_Protein phosphatase 2C family protein; FUNCTIONS IN: phosphoprotein phosphatase activity, catalytic activity; CONTAINS InterPro DOMAIN/s: Protein phosphatase 2C-related (InterPro:IPR001932), Sporulation stage II, protein E C-terminal (InterPro:IPR010822); BEST Arabidopsis thaliana protein match is: Protein phosphatase 2C family protein (TAIR:AT5G66720.1); Has 838 Blast hits to 828 prote…
Cup000001g000571.A1
Cup000001g000572.A1		tr|A0A1S3BUD9|A0A1S3BUD9_CUCME Uncharacterized protein OS=Cucumis melo GN=LOC103493784 PE=4 SV=1	AT5G11090_serine-rich protein-related; BEST Arabidopsis thaliana protein match is: serine-rich protein-related (TAIR:AT5G25280.2); Has 1807 Blast hits to 1807 proteins in 277 species: Archae - 0; Bacteria - 0; Metazoa - 736; Fungi - 347; Plants - 385; Viruses - 0; Other Eukaryotes - 339 (source: NCBI BLink).
Cup000001g000572.A2		tr|A0A1S3BUD9|A0A1S3BUD9_CUCME Uncharacterized protein OS=Cucumis melo GN=LOC103493784 PE=4 SV=1	AT5G11090_serine-rich protein-related; BEST Arabidopsis thaliana protein match is: serine-rich protein-related (TAIR:AT5G25280.2); Has 1807 Blast hits to 1807 proteins in 277 species: Archae - 0; Bacteria - 0; Metazoa - 736; Fungi - 347; Plants - 385; Viruses - 0; Other Eukaryotes - 339 (source: NCBI BLink).
Cup000001g000573.A1		tr|A0A0H4TYB6|A0A0H4TYB6_MOMCH MLO-like protein OS=Momordica charantia GN=MLO PE=2 SV=1
Cup000001g000575.1	sp|O04017|NAC98_ARATH Protein CUP-SHAPED COTYLEDON 2 OS=Arabidopsis thaliana GN=NAC098 PE=1 SV=1	tr|A0A1U8KHL0|A0A1U8KHL0_GOSHI protein CUP-SHAPED COTYLEDON 2-like OS=Gossypium hirsutum GN=LOC107917066 PE=4 SV=1	AT5G53950_CUP-SHAPED COTYLEDON 2 (CUC2); CONTAINS InterPro DOMAIN/s: No apical meristem (NAM) protein (InterPro:IPR003441); BEST Arabidopsis thaliana protein match is: NAC (No Apical Meristem) domain transcriptional regulator superfamily protein (TAIR:AT3G15170.1); Has 1807 Blast hits to 1807 proteins in 277 species: Archae - 0; Bacteria - 0; Metazoa - 736; Fungi - 347; Plants - 385; Viruses - 0;…
Cup000001g000578.A1	sp|F4JWR0|ACR2_ARATH ACT domain-containing protein ACR2 OS=Arabidopsis thaliana GN=ACR2 PE=4 SV=1	tr|A0A0A0LH89|A0A0A0LH89_CUCSA Uncharacterized protein OS=Cucumis sativus GN=Csa_3G876050 PE=4 SV=1	AT5G25320_ACT-like superfamily protein; FUNCTIONS IN: amino acid binding; INVOLVED IN: metabolic process; LOCATED IN: cellular_component unknown; CONTAINS InterPro DOMAIN/s: Amino acid-binding ACT (InterPro:IPR002912); BEST Arabidopsis thaliana protein match is: ACT domain repeat 3 (TAIR:AT1G76990.5); Has 1807 Blast hits to 1807 proteins in 277 species: Archae - 0; Bacteria - 0; Metazoa - 736; Fu…
Cup000001g000579.A1		tr|A0A0A0L609|A0A0A0L609_CUCSA Uncharacterized protein OS=Cucumis sativus GN=Csa_4G669230 PE=4 SV=1	AT4G19430_unknown protein; FUNCTIONS IN: molecular_function unknown; INVOLVED IN: biological_process unknown; LOCATED IN: chloroplast; EXPRESSED IN: 17 plant structures; EXPRESSED DURING: 13 growth stages; Has 30201 Blast hits to 17322 proteins in 780 species: Archae - 12; Bacteria - 1396; Metazoa - 17338; Fungi - 3422; Plants - 5037; Viruses - 0; Other Eukaryotes - 2996 (source: NCBI BLink).
Cup000001g000583.1
Cup000001g000592.1	sp|Q9FRL3|ERDL6_ARATH Sugar transporter ERD6-like 6 OS=Arabidopsis thaliana GN=At1g75220 PE=1 SV=1	tr|A0A1S3CRK4|A0A1S3CRK4_CUCME sugar transporter ERD6-like 6 OS=Cucumis melo GN=LOC103503943 PE=3 SV=1	AT1G75220_Major facilitator superfamily protein; FUNCTIONS IN: carbohydrate transmembrane transporter activity, sugar:hydrogen symporter activity; INVOLVED IN: transport, transmembrane transport; LOCATED IN: plasma membrane, membrane; EXPRESSED IN: 25 plant structures; EXPRESSED DURING: 15 growth stages; CONTAINS InterPro DOMAIN/s: Sugar transporter, conserved site (InterPro:IPR005829), Major fac…
Cup000001g000593.1	sp|F4HUK6|AAE1_ARATH Probable acyl-activating enzyme 1, peroxisomal OS=Arabidopsis thaliana GN=AAE1 PE=2 SV=1	tr|A0A1S3BV31|A0A1S3BV31_CUCME probable acyl-activating enzyme 1, peroxisomal OS=Cucumis melo GN=LOC103493806 PE=4 SV=1	AT1G20560_acyl activating enzyme 1 (AAE1); FUNCTIONS IN: AMP binding; INVOLVED IN: metabolic process; LOCATED IN: peroxisome; EXPRESSED IN: 22 plant structures; EXPRESSED DURING: 13 growth stages; CONTAINS InterPro DOMAIN/s: AMP-binding, conserved site (InterPro:IPR020845), AMP-dependent synthetase/ligase (InterPro:IPR000873); BEST Arabidopsis thaliana protein match is: AMP-dependent synthetase a…
Cup000001g000596.A1		tr|A0A1S3BYC4|A0A1S3BYC4_CUCME AP-5 complex subunit zeta-1 isoform X1 OS=Cucumis melo GN=LOC103494922 PE=4 SV=1	AT3G15160_unknown protein; Has 266 Blast hits to 264 proteins in 44 species: Archae - 0; Bacteria - 0; Metazoa - 58; Fungi - 0; Plants - 199; Viruses - 0; Other Eukaryotes - 9 (source: NCBI BLink).
Cup000001g000602.1	sp|Q9LID0|LDL2_ARATH Lysine-specific histone demethylase 1 homolog 2 OS=Arabidopsis thaliana GN=LDL2 PE=2 SV=1	tr|A0A1S3BYN9|A0A1S3BYN9_CUCME lysine-specific histone demethylase 1 homolog 2 isoform X1 OS=Cucumis melo GN=LOC103495004 PE=4 SV=1	AT3G13682_LSD1-like2 (LDL2); CONTAINS InterPro DOMAIN/s: Amine oxidase (InterPro:IPR002937), SWIRM (InterPro:IPR007526); BEST Arabidopsis thaliana protein match is: LSD1-like 1 (TAIR:AT1G62830.1); Has 5703 Blast hits to 5142 proteins in 914 species: Archae - 48; Bacteria - 2121; Metazoa - 1514; Fungi - 564; Plants - 617; Viruses - 0; Other Eukaryotes - 839 (source: NCBI BLink).
Cup000001g000604.A1		tr|A0A1S3BV66|A0A1S3BV66_CUCME epidermal growth factor receptor substrate 15-like 1 isoform X1 OS=Cucumis melo GN=LOC103493829 PE=4 SV=1	AT1G20760_Calcium-binding EF hand family protein; FUNCTIONS IN: calcium ion binding; LOCATED IN: plasma membrane; EXPRESSED IN: 24 plant structures; EXPRESSED DURING: 15 growth stages; CONTAINS InterPro DOMAIN/s: EF-HAND 2 (InterPro:IPR018249), EPS15 homology (EH) (InterPro:IPR000261), EF-hand-like domain (InterPro:IPR011992), Calcium-binding EF-hand (InterPro:IPR002048); BEST Arabidopsis thalian…
Cup000001g000605.1	sp|A0JJX5|SYT4_ARATH Synaptotagmin-4 OS=Arabidopsis thaliana GN=SYT4 PE=2 SV=1	tr|A0A0A0LDN3|A0A0A0LDN3_CUCSA Uncharacterized protein OS=Cucumis sativus GN=Csa_3G876030 PE=4 SV=1	AT5G11100_SYTD; FUNCTIONS IN: molecular_function unknown; INVOLVED IN: biological_process unknown; LOCATED IN: endomembrane system; EXPRESSED IN: 18 plant structures; EXPRESSED DURING: 4 anthesis, C globular stage, petal differentiation and expansion stage, E expanded cotyledon stage, D bilateral stage; CONTAINS InterPro DOMAIN/s: C2 membrane targeting protein (InterPro:IPR018029), C2 calcium/lip…
Cup000001g000606.A1		tr|A0A0A0L0I3|A0A0A0L0I3_CUCSA Uncharacterized protein OS=Cucumis sativus GN=Csa_4G643080 PE=4 SV=1	AT1G27461_unknown protein; Has 30201 Blast hits to 17322 proteins in 780 species: Archae - 12; Bacteria - 1396; Metazoa - 17338; Fungi - 3422; Plants - 5037; Viruses - 0; Other Eukaryotes - 2996 (source: NCBI BLink).
Cup000001g000607.A1
Cup000001g000609.A1		tr|A0A1R3HHT7|A0A1R3HHT7_9ROSI Uncharacterized protein OS=Corchorus capsularis GN=CCACVL1_19227 PE=4 SV=1	AT1G21010_unknown protein; FUNCTIONS IN: molecular_function unknown; INVOLVED IN: N-terminal protein myristoylation; LOCATED IN: cellular_component unknown; EXPRESSED IN: 24 plant structures; EXPRESSED DURING: 14 growth stages; BEST Arabidopsis thaliana protein match is: unknown protein (TAIR:AT1G76600.1); Has 206 Blast hits to 206 proteins in 13 species: Archae - 0; Bacteria - 0; Metazoa - 0; Fu…
Cup000001g000610.1		tr|A0A1S4DZ87|A0A1S4DZ87_CUCME uncharacterized protein LOC103493897 OS=Cucumis melo GN=LOC103493897 PE=4 SV=1	AT5G25950_Protein of Unknown Function (DUF239); CONTAINS InterPro DOMAIN/s: Protein of unknown function DUF239, plant (InterPro:IPR004314); BEST Arabidopsis thaliana protein match is: Protein of Unknown Function (DUF239) (TAIR:AT5G25960.1); Has 30201 Blast hits to 17322 proteins in 780 species: Archae - 12; Bacteria - 1396; Metazoa - 17338; Fungi - 3422; Plants - 5037; Viruses - 0; Other Eukaryot…
Cup000001g000613.A1		tr|A0A0A0L2V0|A0A0A0L2V0_CUCSA Uncharacterized protein OS=Cucumis sativus GN=Csa_4G607040 PE=4 SV=1	AT2G35155_Trypsin family protein; FUNCTIONS IN: catalytic activity; INVOLVED IN: biological_process unknown; LOCATED IN: cellular_component unknown; EXPRESSED IN: 22 plant structures; EXPRESSED DURING: 13 growth stages; CONTAINS InterPro DOMAIN/s: Serine/cysteine peptidase, trypsin-like (InterPro:IPR009003); BEST Arabidopsis thaliana protein match is: Trypsin family protein (TAIR:AT5G45030.2); Ha…
Cup000001g000615.A1	sp|Q9FDW1|MYB44_ARATH Transcription factor MYB44 OS=Arabidopsis thaliana GN=MYB44 PE=2 SV=1	tr|A0A1S3BV53|A0A1S3BV53_CUCME transcriptional activator Myb-like OS=Cucumis melo GN=LOC103493514 PE=4 SV=1	AT5G67300_myb domain protein r1 (MYBR1); CONTAINS InterPro DOMAIN/s: SANT, DNA-binding (InterPro:IPR001005), Homeodomain-like (InterPro:IPR009057), Myb, DNA-binding (InterPro:IPR014778), HTH transcriptional regulator, Myb-type, DNA-binding (InterPro:IPR017930), Homeodomain-related (InterPro:IPR012287), Myb transcription factor (InterPro:IPR015495); BEST Arabidopsis thaliana protein match is: myb …
Cup000001g000617.1
Cup000001g000619.A1	sp|Q9M084|SYDC2_ARATH Aspartate--tRNA ligase 2, cytoplasmic OS=Arabidopsis thaliana GN=IBI1 PE=1 SV=1	tr|A0A1S3CR09|A0A1S3CR09_CUCME aspartate--tRNA ligase 2, cytoplasmic OS=Cucumis melo GN=LOC103503781 PE=3 SV=1	AT4G31180_Class II aminoacyl-tRNA and biotin synthetases superfamily protein; FUNCTIONS IN: aspartate-tRNA ligase activity, nucleotide binding, aminoacyl-tRNA ligase activity, nucleic acid binding, ATP binding; INVOLVED IN: response to cadmium ion, aspartyl-tRNA aminoacylation; LOCATED IN: chloroplast, cytoplasm; EXPRESSED IN: 25 plant structures; EXPRESSED DURING: 14 growth stages; CONTAINS Inte…
Cup000001g000622.1		tr|A0A0A0LJL6|A0A0A0LJL6_CUCSA Uncharacterized protein OS=Cucumis sativus GN=Csa_3G889870 PE=4 SV=1	AT1G35210_unknown protein; FUNCTIONS IN: molecular_function unknown; INVOLVED IN: biological_process unknown; LOCATED IN: chloroplast; EXPRESSED IN: 14 plant structures; EXPRESSED DURING: 9 growth stages; CONTAINS InterPro DOMAIN/s: Protein of unknown function DUF740 (InterPro:IPR008004); BEST Arabidopsis thaliana protein match is: unknown protein (TAIR:AT1G22470.1); Has 83 Blast hits to 83 prote…
Cup000001g000625.A1		tr|A0A0A0LDK4|A0A0A0LDK4_CUCSA Uncharacterized protein OS=Cucumis sativus GN=Csa_3G872120 PE=4 SV=1	AT1G75717_unknown protein; FUNCTIONS IN: molecular_function unknown; INVOLVED IN: biological_process unknown; LOCATED IN: cellular_component unknown; Has 30201 Blast hits to 17322 proteins in 780 species: Archae - 12; Bacteria - 1396; Metazoa - 17338; Fungi - 3422; Plants - 5037; Viruses - 0; Other Eukaryotes - 2996 (source: NCBI BLink).
Cup000001g000629.A1
Cup000001g000631.A1
Cup000001g000636.A1	sp|Q9STX3|GID2_ARATH F-box protein GID2 OS=Arabidopsis thaliana GN=GID2 PE=1 SV=1	tr|A0A0A0L2H5|A0A0A0L2H5_CUCSA Uncharacterized protein OS=Cucumis sativus GN=Csa_4G641710 PE=4 SV=1	AT4G24210_SLEEPY1 (SLY1); CONTAINS InterPro DOMAIN/s: F-box domain, cyclin-like (InterPro:IPR001810), F-box domain, Skp2-like (InterPro:IPR022364); BEST Arabidopsis thaliana protein match is: F-box family protein (TAIR:AT5G48170.1); Has 122 Blast hits to 122 proteins in 25 species: Archae - 0; Bacteria - 2; Metazoa - 2; Fungi - 9; Plants - 109; Viruses - 0; Other Eukaryotes - 0 (source: NCBI BLin…
Cup000001g000639.A1
Cup000001g000641.A1
Cup000001g000643.1	sp|Q8GUH2|Y1015_ARATH Uncharacterized protein At1g01500 OS=Arabidopsis thaliana GN=At1g01500 PE=2 SV=1	tr|A0A0A0LDV5|A0A0A0LDV5_CUCSA Uncharacterized protein OS=Cucumis sativus GN=Csa_3G855960 PE=4 SV=1	AT1G75180_Erythronate-4-phosphate dehydrogenase family protein; BEST Arabidopsis thaliana protein match is: Erythronate-4-phosphate dehydrogenase family protein (TAIR:AT1G19400.2); Has 146 Blast hits to 146 proteins in 19 species: Archae - 0; Bacteria - 0; Metazoa - 0; Fungi - 0; Plants - 146; Viruses - 0; Other Eukaryotes - 0 (source: NCBI BLink).
Cup000001g000646.A1
Cup000001g000647.1	sp|Q6Z6W2|MAD57_ORYSJ MADS-box transcription factor 57 OS=Oryza sativa subsp. japonica GN=MADS57 PE=2 SV=2	tr|A0A1S3CQI5|A0A1S3CQI5_CUCME MADS-box transcription factor 23-like isoform X3 OS=Cucumis melo GN=LOC103503640 PE=4 SV=1	AT3G57230_AGAMOUS-like 16 (AGL16); FUNCTIONS IN: sequence-specific DNA binding transcription factor activity; INVOLVED IN: regulation of transcription, DNA-dependent, stomatal lineage progression; LOCATED IN: nucleus; EXPRESSED IN: 26 plant structures; EXPRESSED DURING: 13 growth stages; CONTAINS InterPro DOMAIN/s: Transcription factor, MADS-box (InterPro:IPR002100), Transcription factor, K-box (…
Cup000001g000651.A1	sp|P82411|PSRP6_SPIOL 50S ribosomal protein 6, chloroplastic OS=Spinacia oleracea GN=PSRP6 PE=1 SV=1	tr|A0A0A0LHS7|A0A0A0LHS7_CUCSA Uncharacterized protein OS=Cucumis sativus GN=Csa_3G894500 PE=4 SV=1	AT5G17870_plastid-specific 50S ribosomal protein 6 (PSRP6); FUNCTIONS IN: structural constituent of ribosome, rRNA binding; INVOLVED IN: translation; LOCATED IN: chloroplast; EXPRESSED IN: 23 plant structures; EXPRESSED DURING: 13 growth stages; CONTAINS InterPro DOMAIN/s: Ribosomal protein L6, chloroplast (InterPro:IPR020526); Has 30201 Blast hits to 17322 proteins in 780 species: Archae - 12; B…
Cup000001g000654.1
Cup000001g000655.1	sp|Q94K49|ALP1_ARATH Protein ANTAGONIST OF LIKE HETEROCHROMATIN PROTEIN 1 OS=Arabidopsis thaliana GN=ALP1 PE=1 SV=1	tr|A0A0A0L420|A0A0A0L420_CUCSA Uncharacterized protein OS=Cucumis sativus GN=Csa_4G646260 PE=4 SV=1	AT5G12010_unknown protein; INVOLVED IN: response to salt stress; LOCATED IN: chloroplast, plasma membrane, membrane; EXPRESSED IN: 23 plant structures; EXPRESSED DURING: 13 growth stages; BEST Arabidopsis thaliana protein match is: unknown protein (TAIR:AT4G29780.1); Has 1807 Blast hits to 1807 proteins in 277 species: Archae - 0; Bacteria - 0; Metazoa - 736; Fungi - 347; Plants - 385; Viruses - …
Cup000001g000658.1	sp|Q5FWN8|DNJ6A_XENLA DnaJ homolog subfamily B member 6-A OS=Xenopus laevis GN=dnajb6-a PE=2 SV=1	tr|A0A1S3CR26|A0A1S3CR26_CUCME dnaJ homolog subfamily B member 4 OS=Cucumis melo GN=LOC103503797 PE=4 SV=1	AT4G28480_DNAJ heat shock family protein; FUNCTIONS IN: unfolded protein binding, heat shock protein binding; INVOLVED IN: protein folding; LOCATED IN: cellular_component unknown; EXPRESSED IN: 24 plant structures; EXPRESSED DURING: 15 growth stages; CONTAINS InterPro DOMAIN/s: Molecular chaperone, heat shock protein, Hsp40, DnaJ (InterPro:IPR015609), HSP40/DnaJ peptide-binding (InterPro:IPR00897…
Cup000001g000660.1	sp|Q3E965|GDU5_ARATH Protein GLUTAMINE DUMPER 5 OS=Arabidopsis thaliana GN=GDU5 PE=2 SV=2	tr|A0A0A0L2Z5|A0A0A0L2Z5_CUCSA Uncharacterized protein OS=Cucumis sativus GN=Csa_4G650230 PE=4 SV=1	AT5G24920_glutamine dumper 5 (GDU5); BEST Arabidopsis thaliana protein match is: glutamine dumper 1 (TAIR:AT4G31730.1); Has 165 Blast hits to 165 proteins in 13 species: Archae - 0; Bacteria - 0; Metazoa - 0; Fungi - 0; Plants - 165; Viruses - 0; Other Eukaryotes - 0 (source: NCBI BLink).
Cup000001g000661.A1		tr|A0A0A0LED2|A0A0A0LED2_CUCSA Uncharacterized protein OS=Cucumis sativus GN=Csa_3G878820 PE=4 SV=1	AT5G25500_unknown protein; Has 1807 Blast hits to 1807 proteins in 277 species: Archae - 0; Bacteria - 0; Metazoa - 736; Fungi - 347; Plants - 385; Viruses - 0; Other Eukaryotes - 339 (source: NCBI BLink).
Cup000001g000662.1	sp|Q9SI38|ANR1_ARATH MADS-box transcription factor ANR1 OS=Arabidopsis thaliana GN=ANR1 PE=1 SV=1	tr|A0A1S3CQI5|A0A1S3CQI5_CUCME MADS-box transcription factor 23-like isoform X3 OS=Cucumis melo GN=LOC103503640 PE=4 SV=1	AT2G14210_AGAMOUS-like 44 (AGL44); FUNCTIONS IN: DNA binding, sequence-specific DNA binding transcription factor activity; INVOLVED IN: response to nutrient, lateral root development; LOCATED IN: nucleus; EXPRESSED IN: 7 plant structures; EXPRESSED DURING: F mature embryo stage, petal differentiation and expansion stage, E expanded cotyledon stage, D bilateral stage; CONTAINS InterPro DOMAIN/s: T…
Cup000001g000664.A1	sp|P0DMS1|NET2A_ARATH Protein NETWORKED 2A OS=Arabidopsis thaliana GN=NET2A PE=2 SV=1	tr|A0A1S4E6I7|A0A1S4E6I7_CUCME protein NETWORKED 2A OS=Cucumis melo GN=LOC103503655 PE=4 SV=1	AT1G58210_EMBRYO DEFECTIVE 1674 (EMB1674); CONTAINS InterPro DOMAIN/s: SANT associated (InterPro:IPR015216), KIP1-like (InterPro:IPR011684); BEST Arabidopsis thaliana protein match is: Kinase interacting (KIP1-like) family protein (TAIR:AT1G09720.1); Has 30818 Blast hits to 19641 proteins in 1442 species: Archae - 565; Bacteria - 3414; Metazoa - 15518; Fungi - 2982; Plants - 1779; Viruses - 78; O…
Cup000001g000669.A1	sp|Q9SSW1|AZF1_ARATH Zinc finger protein AZF1 OS=Arabidopsis thaliana GN=AZF1 PE=2 SV=1	tr|A0A1S3BUB8|A0A1S3BUB8_CUCME zinc finger protein ZAT10-like OS=Cucumis melo GN=LOC103493598 PE=4 SV=1	AT5G67450_zinc-finger protein 1 (ZF1); CONTAINS InterPro DOMAIN/s: Zinc finger, C2H2-like (InterPro:IPR015880), Zinc finger, C2H2-type (InterPro:IPR007087); BEST Arabidopsis thaliana protein match is: C2H2 and C2HC zinc fingers superfamily protein (TAIR:AT3G49930.1); Has 1807 Blast hits to 1807 proteins in 277 species: Archae - 0; Bacteria - 0; Metazoa - 736; Fungi - 347; Plants - 385; Viruses - …
Cup000001g000669.A2	sp|Q9SSW1|AZF1_ARATH Zinc finger protein AZF1 OS=Arabidopsis thaliana GN=AZF1 PE=2 SV=1	tr|A0A1S3BUB8|A0A1S3BUB8_CUCME zinc finger protein ZAT10-like OS=Cucumis melo GN=LOC103493598 PE=4 SV=1	AT5G67450_zinc-finger protein 1 (ZF1); CONTAINS InterPro DOMAIN/s: Zinc finger, C2H2-like (InterPro:IPR015880), Zinc finger, C2H2-type (InterPro:IPR007087); BEST Arabidopsis thaliana protein match is: C2H2 and C2HC zinc fingers superfamily protein (TAIR:AT3G49930.1); Has 1807 Blast hits to 1807 proteins in 277 species: Archae - 0; Bacteria - 0; Metazoa - 736; Fungi - 347; Plants - 385; Viruses - …
Cup000001g000670.A1	sp|B0LT89|STK24_RAT Serine/threonine-protein kinase 24 OS=Rattus norvegicus GN=Stk24 PE=2 SV=1	tr|A0A1S3CJU0|A0A1S3CJU0_CUCME germinal center kinase 1 isoform X1 OS=Cucumis melo GN=LOC103501772 PE=4 SV=1	AT3G15220_Protein kinase superfamily protein; FUNCTIONS IN: protein serine/threonine kinase activity, protein kinase activity, kinase activity, ATP binding; INVOLVED IN: protein amino acid phosphorylation; LOCATED IN: cytoplasm, spindle; EXPRESSED IN: 21 plant structures; EXPRESSED DURING: 11 growth stages; CONTAINS InterPro DOMAIN/s: Protein kinase, ATP binding site (InterPro:IPR017441), Protein…
Cup000001g000673.A1	sp|P0ABU4|YCHF_SHIFL Ribosome-binding ATPase YchF OS=Shigella flexneri GN=ychF PE=3 SV=2	tr|A0A061F8X9|A0A061F8X9_THECC Obg-like ATPase 1 OS=Theobroma cacao GN=TCM_032434 PE=3 SV=1	AT1G56050_GTP-binding protein-related; FUNCTIONS IN: GTP binding; INVOLVED IN: biological_process unknown; LOCATED IN: chloroplast, chloroplast stroma; EXPRESSED IN: 21 plant structures; EXPRESSED DURING: 13 growth stages; CONTAINS InterPro DOMAIN/s: Protein of unknown function DUF933 (InterPro:IPR013029), TGS-like (InterPro:IPR012676), GTP1/OBG (InterPro:IPR006073), Conserved hypothetical protei…
Cup000001g000676.A1	sp|Q9SXC8|UFC1_ARATH Ubiquitin-fold modifier-conjugating enzyme 1 OS=Arabidopsis thaliana GN=At1g27530 PE=2 SV=1	tr|A0A0A0LHR4|A0A0A0LHR4_CUCSA Ubiquitin-fold modifier-conjugating enzyme 1 OS=Cucumis sativus GN=Csa_3G893420 PE=3 SV=1	AT1G27530_CONTAINS InterPro DOMAIN/s: Ubiquitin-conjugating enzyme/RWD-like (InterPro:IPR016135), Ubiquitin-fold modifier-conjugating enzyme 1 (InterPro:IPR014806); Has 269 Blast hits to 269 proteins in 110 species: Archae - 0; Bacteria - 0; Metazoa - 175; Fungi - 0; Plants - 42; Viruses - 0; Other Eukaryotes - 52 (source: NCBI BLink).
Cup000001g000677.A1		tr|A0A1S4E404|A0A1S4E404_CUCME uncharacterized protein LOC103501273 isoform X3 OS=Cucumis melo GN=LOC103501273 PE=4 SV=1	AT3G13225_WW domain-containing protein; CONTAINS InterPro DOMAIN/s: WW/Rsp5/WWP (InterPro:IPR001202); Has 4868 Blast hits to 3360 proteins in 446 species: Archae - 8; Bacteria - 476; Metazoa - 1490; Fungi - 707; Plants - 530; Viruses - 89; Other Eukaryotes - 1568 (source: NCBI BLink).
Cup000001g000682.1
Cup000001g000684.1	sp|Q8VYB2|UKL3_ARATH Uridine kinase-like protein 3 OS=Arabidopsis thaliana GN=UKL3 PE=2 SV=1	tr|A0A0A0K3N9|A0A0A0K3N9_CUCSA Uridine kinase OS=Cucumis sativus GN=Csa_7G195270 PE=3 SV=1	AT1G55810_uridine kinase-like 3 (UKL3); FUNCTIONS IN: uracil phosphoribosyltransferase activity, phosphotransferase activity, alcohol group as acceptor, kinase activity, ATP binding; INVOLVED IN: biosynthetic process, metabolic process; LOCATED IN: cellular_component unknown; EXPRESSED IN: 22 plant structures; EXPRESSED DURING: 13 growth stages; CONTAINS InterPro DOMAIN/s: Phosphoribulokinase/uri…
Cup000001g000687.A1
Cup000001g000688.1	sp|P92960|KAT3_ARATH Potassium channel KAT3 OS=Arabidopsis thaliana GN=KAT3 PE=1 SV=1	tr|A0A1S3CR14|A0A1S3CR14_CUCME potassium channel KAT3 OS=Cucumis melo GN=LOC103503785 PE=4 SV=1	AT4G32650_potassium channel in Arabidopsis thaliana 3 (KAT3); CONTAINS InterPro DOMAIN/s: Cyclic nucleotide-binding (InterPro:IPR000595), Potassium channel, voltage-dependent, EAG/ELK/ERG (InterPro:IPR003938), Cyclic nucleotide-binding-like (InterPro:IPR018490), Ion transport (InterPro:IPR005821), RmlC-like jelly roll fold (InterPro:IPR014710), Protein of unknown function DUF3354 (InterPro:IPR021…
Cup000001g000692.1
Cup000001g000693.A1
Cup000001g000695.A1		tr|A0A0A0LBB0|A0A0A0LBB0_CUCSA Uncharacterized protein OS=Cucumis sativus GN=Csa_3G759990 PE=4 SV=1	AT5G55450_Bifunctional inhibitor/lipid-transfer protein/seed storage 2S albumin superfamily protein; FUNCTIONS IN: lipid binding; INVOLVED IN: response to other organism, lipid transport; LOCATED IN: endomembrane system; EXPRESSED IN: 15 plant structures; EXPRESSED DURING: 13 growth stages; CONTAINS InterPro DOMAIN/s: Bifunctional inhibitor/plant lipid transfer protein/seed storage (InterPro:IPR0…
Cup000001g000697.1	sp|Q9QYI4|DJB12_MOUSE DnaJ homolog subfamily B member 12 OS=Mus musculus GN=Dnajb12 PE=1 SV=2	tr|A0A0A0LEP7|A0A0A0LEP7_CUCSA Uncharacterized protein OS=Cucumis sativus GN=Csa_3G891630 PE=4 SV=1	AT2G01710_Chaperone DnaJ-domain superfamily protein; FUNCTIONS IN: unfolded protein binding, heat shock protein binding; INVOLVED IN: protein folding; LOCATED IN: cellular_component unknown; EXPRESSED IN: 22 plant structures; EXPRESSED DURING: 13 growth stages; CONTAINS InterPro DOMAIN/s: Molecular chaperone, heat shock protein, Hsp40, DnaJ (InterPro:IPR015609), Heat shock protein DnaJ, N-termina…
Cup000001g000698.1	sp|O65583|UKL4_ARATH Uridine kinase-like protein 4 OS=Arabidopsis thaliana GN=UKL4 PE=2 SV=2	tr|A0A1S4DWY0|A0A1S4DWY0_CUCME Uridine kinase OS=Cucumis melo GN=LOC103490174 PE=3 SV=1	AT4G26510_uridine kinase-like 4 (UKL4); FUNCTIONS IN: uracil phosphoribosyltransferase activity, phosphotransferase activity, alcohol group as acceptor, kinase activity, ATP binding; INVOLVED IN: biosynthetic process, metabolic process; LOCATED IN: cellular_component unknown; EXPRESSED IN: 23 plant structures; EXPRESSED DURING: 15 growth stages; CONTAINS InterPro DOMAIN/s: Phosphoribulokinase/uri…
Cup000001g000699.1
Cup000001g000700.A1
Cup000001g000702.1
Cup000001g000704.A1	sp|Q9SNE1|ERF11_ARATH Ethylene-responsive transcription factor ERF011 OS=Arabidopsis thaliana GN=ERF011 PE=2 SV=1	tr|A0A0A0L4Y9|A0A0A0L4Y9_CUCSA Uncharacterized protein OS=Cucumis sativus GN=Csa_4G641590 PE=4 SV=1	AT3G50260_cooperatively regulated by ethylene and jasmonate 1 (CEJ1); CONTAINS InterPro DOMAIN/s: DNA-binding, integrase-type (InterPro:IPR016177), Pathogenesis-related transcriptional factor/ERF, DNA-binding (InterPro:IPR001471); BEST Arabidopsis thaliana protein match is: DREB and EAR motif protein 2 (TAIR:AT5G67190.1); Has 5544 Blast hits to 5466 proteins in 235 species: Archae - 0; Bacteria -…
Cup000001g000706.1
Cup000001g000707.1
Cup000001g000709.1	sp|Q9LTW9|FLA14_ARATH Fasciclin-like arabinogalactan protein 14 OS=Arabidopsis thaliana GN=FLA14 PE=2 SV=1	tr|A0A1S3CR01|A0A1S3CR01_CUCME fasciclin-like arabinogalactan protein 14 OS=Cucumis melo GN=LOC103503769 PE=4 SV=1	AT3G12660_FASCICLIN-like arabinogalactan protein 14 precursor (FLA14); CONTAINS InterPro DOMAIN/s: FAS1 domain (InterPro:IPR000782); BEST Arabidopsis thaliana protein match is: FASCICLIN-like arabinogalactan protein 8 (TAIR:AT2G45470.1); Has 278 Blast hits to 274 proteins in 23 species: Archae - 0; Bacteria - 2; Metazoa - 0; Fungi - 7; Plants - 267; Viruses - 0; Other Eukaryotes - 2 (source: NCBI…
Cup000001g000713.1	sp|P06412|PSBB_MARPO Photosystem II CP47 reaction center protein OS=Marchantia polymorpha GN=psbB PE=3 SV=1	tr|V9PVX3|V9PVX3_9MAGN Photosystem II CP47 reaction center protein OS=Trithuria filamentosa GN=psbB PE=3 SV=1	ATCG00680_photosystem II reaction center protein B (PSBB); FUNCTIONS IN: chlorophyll binding; INVOLVED IN: photosynthesis, light reaction, photosystem II assembly; LOCATED IN: in 6 components; EXPRESSED IN: 24 plant structures; EXPRESSED DURING: 13 growth stages; CONTAINS InterPro DOMAIN/s: Photosystem antenna protein-like (InterPro:IPR000932), Photosystem II, PsbB (InterPro:IPR017486); BEST Arab…
Cup000001g000716.1	sp|Q0WPE9|NAT7_ARATH Nucleobase-ascorbate transporter 7 OS=Arabidopsis thaliana GN=NAT7 PE=2 SV=2	tr|A0A1S4DZB0|A0A1S4DZB0_CUCME putative nucleobase-ascorbate transporter 10 OS=Cucumis melo GN=LOC103493896 PE=4 SV=1	AT1G60030_nucleobase-ascorbate transporter 7 (NAT7); FUNCTIONS IN: transmembrane transporter activity; INVOLVED IN: transport, transmembrane transport; LOCATED IN: plasma membrane, membrane; EXPRESSED IN: 8 plant structures; EXPRESSED DURING: C globular stage, petal differentiation and expansion stage; CONTAINS InterPro DOMAIN/s: Xanthine/uracil/vitamin C permease (InterPro:IPR006043); BEST Arabi…
Cup000001g000717.A1	sp|Q8RWL2|CDPKT_ARATH Calcium-dependent protein kinase 29 OS=Arabidopsis thaliana GN=CPK29 PE=2 SV=2	tr|A0A1S3CRC2|A0A1S3CRC2_CUCME calcium-dependent protein kinase 29 OS=Cucumis melo GN=LOC103503857 PE=4 SV=1	AT1G76040_calcium-dependent protein kinase 29 (CPK29); FUNCTIONS IN: calmodulin-dependent protein kinase activity, protein kinase activity, kinase activity, calcium ion binding, ATP binding; INVOLVED IN: protein amino acid phosphorylation; LOCATED IN: nucleus, plasma membrane, cytoplasm; EXPRESSED IN: 23 plant structures; EXPRESSED DURING: 13 growth stages; CONTAINS InterPro DOMAIN/s: EF-Hand 1, …
Cup000001g000718.A1
Cup000001g000720.1	sp|Q3S4A7|AHK5_ARATH Histidine kinase 5 OS=Arabidopsis thaliana GN=AHK5 PE=1 SV=1	tr|A0A0A0L470|A0A0A0L470_CUCSA Uncharacterized protein OS=Cucumis sativus GN=Csa_4G650210 PE=4 SV=1	AT5G10720_histidine kinase 5 (HK5); FUNCTIONS IN: protein histidine kinase activity; INVOLVED IN: cytokinin mediated signaling pathway; LOCATED IN: vacuole; EXPRESSED IN: male gametophyte, root; CONTAINS InterPro DOMAIN/s: Signal transduction histidine kinase, homodimeric (InterPro:IPR009082), CheY-like (InterPro:IPR011006), Signal transduction histidine kinase, core (InterPro:IPR005467), Signal …
Cup000001g000721.A1
Cup000001g000723.A1	sp|Q9LFP1|VA713_ARATH Vesicle-associated membrane protein 713 OS=Arabidopsis thaliana GN=VAMP713 PE=2 SV=1	tr|A0A0A0LH93|A0A0A0LH93_CUCSA Uncharacterized protein OS=Cucumis sativus GN=Csa_3G876590 PE=3 SV=1	AT5G11150_vesicle-associated membrane protein 713 (VAMP713); FUNCTIONS IN: molecular_function unknown; INVOLVED IN: response to salt stress; LOCATED IN: vacuolar membrane, vacuole, membrane; EXPRESSED IN: 22 plant structures; EXPRESSED DURING: 13 growth stages; CONTAINS InterPro DOMAIN/s: Longin (InterPro:IPR010908), Longin-like (InterPro:IPR011012), Synaptobrevin (InterPro:IPR001388); BEST Arabi…
Cup000001g000729.1	sp|Q42588|SAT1_ARATH Serine acetyltransferase 1, chloroplastic OS=Arabidopsis thaliana GN=SAT1 PE=1 SV=2	tr|A0A1S3CI27|A0A1S3CI27_CUCME serine acetyltransferase 1, chloroplastic OS=Cucumis melo GN=LOC103501225 PE=4 SV=1	AT1G55920_serine acetyltransferase 2;1 (SERAT2;1); FUNCTIONS IN: serine O-acetyltransferase activity; INVOLVED IN: cellular response to sulfate starvation, response to cold; LOCATED IN: cytosol, chloroplast, nucleus; EXPRESSED IN: 22 plant structures; EXPRESSED DURING: 13 growth stages; CONTAINS InterPro DOMAIN/s: Hexapeptide transferase, conserved site (InterPro:IPR018357), Serine O-acetyltransf…
Cup000001g000733.1
Cup000001g000736.1	sp|Q94AW5|ERF03_ARATH Ethylene-responsive transcription factor ERF003 OS=Arabidopsis thaliana GN=ERF003 PE=2 SV=1	tr|A0A1S3BUB9|A0A1S3BUB9_CUCME ethylene-responsive transcription factor ERF003-like OS=Cucumis melo GN=LOC103493770 PE=4 SV=1	AT5G25190_Integrase-type DNA-binding superfamily protein; CONTAINS InterPro DOMAIN/s: DNA-binding, integrase-type (InterPro:IPR016177), Pathogenesis-related transcriptional factor/ERF, DNA-binding (InterPro:IPR001471); BEST Arabidopsis thaliana protein match is: Integrase-type DNA-binding superfamily protein (TAIR:AT1G15360.1); Has 1807 Blast hits to 1807 proteins in 277 species: Archae - 0; Bact…
Cup000001g000738.A1		tr|A0A1S3CK01|A0A1S3CK01_CUCME uncharacterized protein LOC103501831 isoform X1 OS=Cucumis melo GN=LOC103501831 PE=4 SV=1	AT3G14830_unknown protein; BEST Arabidopsis thaliana protein match is: unknown protein (TAIR:AT1G53450.2); Has 73 Blast hits to 73 proteins in 12 species: Archae - 0; Bacteria - 0; Metazoa - 0; Fungi - 0; Plants - 73; Viruses - 0; Other Eukaryotes - 0 (source: NCBI BLink).
Cup000001g000740.1
Cup000001g000743.A1	sp|Q9LMN6|WAK4_ARATH Wall-associated receptor kinase 4 OS=Arabidopsis thaliana GN=WAK4 PE=2 SV=1	tr|A0A1S3BIX4|A0A1S3BIX4_CUCME wall-associated receptor kinase 2-like OS=Cucumis melo GN=LOC103490390 PE=4 SV=1	AT1G21210_wall associated kinase 4 (WAK4); FUNCTIONS IN: protein serine/threonine kinase activity, protein kinase activity, ATP binding, calcium ion binding; INVOLVED IN: protein amino acid phosphorylation, unidimensional cell growth, lateral root development; LOCATED IN: plasma membrane; EXPRESSED IN: root, trichome; CONTAINS InterPro DOMAIN/s: EGF-like calcium-binding (InterPro:IPR001881), EGF-…
Cup000001g000744.1	sp|Q68FJ8|TM1L2_XENLA TOM1-like protein 2 OS=Xenopus laevis GN=tom1l2 PE=2 SV=1	tr|A0A0A0K8S9|A0A0A0K8S9_CUCSA Uncharacterized protein OS=Cucumis sativus GN=Csa_7G219810 PE=4 SV=1	AT1G21380_Target of Myb protein 1; FUNCTIONS IN: protein transporter activity; INVOLVED IN: intracellular protein transport, intra-Golgi vesicle-mediated transport; LOCATED IN: Golgi stack, intracellular; EXPRESSED IN: 22 plant structures; EXPRESSED DURING: 13 growth stages; CONTAINS InterPro DOMAIN/s: VHS (InterPro:IPR002014), Target of Myb protein 1 (InterPro:IPR014645), GAT (InterPro:IPR004152…
Cup000001g000745.1	sp|Q9LMN6|WAK4_ARATH Wall-associated receptor kinase 4 OS=Arabidopsis thaliana GN=WAK4 PE=2 SV=1	tr|A0A1S3BIX4|A0A1S3BIX4_CUCME wall-associated receptor kinase 2-like OS=Cucumis melo GN=LOC103490390 PE=4 SV=1	AT1G21210_wall associated kinase 4 (WAK4); FUNCTIONS IN: protein serine/threonine kinase activity, protein kinase activity, ATP binding, calcium ion binding; INVOLVED IN: protein amino acid phosphorylation, unidimensional cell growth, lateral root development; LOCATED IN: plasma membrane; EXPRESSED IN: root, trichome; CONTAINS InterPro DOMAIN/s: EGF-like calcium-binding (InterPro:IPR001881), EGF-…
Cup000001g000746.1		tr|E5GB41|E5GB41_CUCME Putative uncharacterized protein OS=Cucumis melo subsp. melo PE=4 SV=1	AT1G31130_unknown protein; FUNCTIONS IN: molecular_function unknown; INVOLVED IN: biological_process unknown; LOCATED IN: cellular_component unknown; EXPRESSED IN: 23 plant structures; EXPRESSED DURING: 13 growth stages; BEST Arabidopsis thaliana protein match is: unknown protein (TAIR:AT4G19950.1); Has 246 Blast hits to 244 proteins in 29 species: Archae - 2; Bacteria - 16; Metazoa - 0; Fungi - …
Cup000001g000747.1		tr|A0A1S3CRV6|A0A1S3CRV6_CUCME uncharacterized protein LOC103504045 OS=Cucumis melo GN=LOC103504045 PE=4 SV=1	AT1G31130_unknown protein; FUNCTIONS IN: molecular_function unknown; INVOLVED IN: biological_process unknown; LOCATED IN: cellular_component unknown; EXPRESSED IN: 23 plant structures; EXPRESSED DURING: 13 growth stages; BEST Arabidopsis thaliana protein match is: unknown protein (TAIR:AT4G19950.1); Has 246 Blast hits to 244 proteins in 29 species: Archae - 2; Bacteria - 16; Metazoa - 0; Fungi - …
Cup000001g000748.1	sp|Q8W234|SEUSS_ARATH Transcriptional corepressor SEUSS OS=Arabidopsis thaliana GN=SEU PE=1 SV=1	tr|A0A1S3CRT8|A0A1S3CRT8_CUCME transcriptional corepressor SEUSS OS=Cucumis melo GN=LOC103504044 PE=4 SV=1	AT1G43850_seuss (SEU); BEST Arabidopsis thaliana protein match is: SEUSS-like 3 (TAIR:AT4G25515.1); Has 74651 Blast hits to 25837 proteins in 1166 species: Archae - 31; Bacteria - 2985; Metazoa - 26009; Fungi - 8425; Plants - 3606; Viruses - 613; Other Eukaryotes - 32982 (source: NCBI BLink).
Cup000001g000749.1	sp|Q8L7M4|SDN5_ARATH Small RNA degrading nuclease 5 OS=Arabidopsis thaliana GN=SDN5 PE=2 SV=2	tr|A0A1S3CT45|A0A1S3CT45_CUCME small RNA degrading nuclease 5 OS=Cucumis melo GN=LOC103504042 PE=4 SV=1	AT5G25800_Polynucleotidyl transferase, ribonuclease H-like superfamily protein; FUNCTIONS IN: exonuclease activity, nucleic acid binding; LOCATED IN: intracellular; EXPRESSED IN: 23 plant structures; EXPRESSED DURING: 13 growth stages; CONTAINS InterPro DOMAIN/s: Exonuclease (InterPro:IPR006055), Polynucleotidyl transferase, ribonuclease H fold (InterPro:IPR012337), Exonuclease, RNase T/DNA polym…
Cup000001g000750.1	sp|Q9LPL5|ODBA1_ARATH 2-oxoisovalerate dehydrogenase subunit alpha 1, mitochondrial OS=Arabidopsis thaliana GN=At1g21400 PE=2 SV=1	tr|A0A0A0KIX5|A0A0A0KIX5_CUCSA Uncharacterized protein OS=Cucumis sativus GN=Csa_6G395130 PE=4 SV=1	AT1G21400_Thiamin diphosphate-binding fold (THDP-binding) superfamily protein; FUNCTIONS IN: oxidoreductase activity, acting on the aldehyde or oxo group of donors, disulfide as acceptor, 3-methyl-2-oxobutanoate dehydrogenase (2-methylpropanoyl-transferring) activity; INVOLVED IN: metabolic process; EXPRESSED IN: guard cell; CONTAINS InterPro DOMAIN/s: Dehydrogenase, E1 component (InterPro:IPR001…
Cup000001g000751.1	sp|Q9LPL3|YUC11_ARATH Probable indole-3-pyruvate monooxygenase YUCCA11 OS=Arabidopsis thaliana GN=YUC11 PE=2 SV=1	tr|A0A0F6PC55|A0A0F6PC55_CUCME Flavin-containing monooxygenase OS=Cucumis melo GN=YUC11 PE=2 SV=1	AT1G21430_YUC11; FUNCTIONS IN: NADP or NADPH binding, oxidoreductase activity, monooxygenase activity, FAD binding, flavin-containing monooxygenase activity; INVOLVED IN: regulation of anatomical structure morphogenesis; LOCATED IN: membrane; EXPRESSED IN: leaf; CONTAINS InterPro DOMAIN/s: Pyridine nucleotide-disulphide oxidoreductase, class-II (InterPro:IPR000103), FAD-dependent pyridine nucleot…
Cup000001g000752.1		tr|E5GB72|E5GB72_CUCME Ty3-gypsy retrotransposon protein OS=Cucumis melo subsp. melo PE=4 SV=1
Cup000001g000753.1		tr|A0A0A0K3W2|A0A0A0K3W2_CUCSA Uncharacterized protein OS=Cucumis sativus GN=Csa_7G221350 PE=4 SV=1
Cup000001g000754.1	sp|P0CB21|Y4645_ARATH Uncharacterized protein At4g26450 OS=Arabidopsis thaliana GN=At4g26450 PE=4 SV=1	tr|A0A1S3BHN6|A0A1S3BHN6_CUCME uncharacterized protein At4g26450 OS=Cucumis melo GN=LOC103490188 PE=4 SV=1	AT4G26450_unknown protein; Has 614 Blast hits to 492 proteins in 137 species: Archae - 0; Bacteria - 94; Metazoa - 255; Fungi - 76; Plants - 69; Viruses - 0; Other Eukaryotes - 120 (source: NCBI BLink).
Cup000001g000755.1	sp|Q9FYB5|DNJ11_ARATH Chaperone protein dnaJ 11, chloroplastic OS=Arabidopsis thaliana GN=ATJ11 PE=1 SV=2	tr|A0A0A0K365|A0A0A0K365_CUCSA Uncharacterized protein OS=Cucumis sativus GN=Csa_7G190690 PE=4 SV=1	AT3G13310_Chaperone DnaJ-domain superfamily protein; FUNCTIONS IN: unfolded protein binding, heat shock protein binding; INVOLVED IN: protein folding; EXPRESSED IN: 23 plant structures; EXPRESSED DURING: 13 growth stages; CONTAINS InterPro DOMAIN/s: Molecular chaperone, heat shock protein, Hsp40, DnaJ (InterPro:IPR015609), Heat shock protein DnaJ, N-terminal (InterPro:IPR001623), Heat shock prote…
Cup000001g000756.1	sp|Q0U3Y6|DDI1_PHANO DNA damage-inducible protein 1 OS=Phaeosphaeria nodorum (strain SN15 / ATCC MYA-4574 / FGSC 10173) GN=DDI1 PE=3 SV=2	tr|A0A0A0K731|A0A0A0K731_CUCSA Uncharacterized protein OS=Cucumis sativus GN=Csa_7G192190 PE=4 SV=1	AT3G13235_ubiquitin family protein; FUNCTIONS IN: aspartic-type endopeptidase activity; INVOLVED IN: response to cadmium ion; LOCATED IN: cytosol, nucleus; EXPRESSED IN: 24 plant structures; EXPRESSED DURING: 13 growth stages; CONTAINS InterPro DOMAIN/s: Ubiquitin-associated/translation elongation factor EF1B, N-terminal (InterPro:IPR000449), Peptidase aspartic (InterPro:IPR021109), Ubiquitin sub…
Cup000001g000757.A1	sp|Q680K8|Y1576_ARATH BTB/POZ domain-containing protein At1g55760 OS=Arabidopsis thaliana GN=At1g55760 PE=2 SV=1	tr|A0A1S3BI89|A0A1S3BI89_CUCME BTB/POZ domain-containing protein At1g55760 OS=Cucumis melo GN=LOC103490179 PE=4 SV=1	AT1G55760_BTB/POZ domain-containing protein; CONTAINS InterPro DOMAIN/s: BTB/POZ (InterPro:IPR013069), BTB/POZ fold (InterPro:IPR011333), Kelch related (InterPro:IPR013089), BTB/POZ-like (InterPro:IPR000210); BEST Arabidopsis thaliana protein match is: BTB/POZ domain-containing protein (TAIR:AT1G21780.2); Has 5280 Blast hits to 5249 proteins in 149 species: Archae - 0; Bacteria - 0; Metazoa - 393…
Cup000001g000758.1	sp|Q9SF29|SYP71_ARATH Syntaxin-71 OS=Arabidopsis thaliana GN=SYP71 PE=1 SV=1	tr|A0A1S3B689|A0A1S3B689_CUCME syntaxin-71 OS=Cucumis melo GN=LOC103486468 PE=3 SV=1	AT3G09740_syntaxin of plants 71 (SYP71); FUNCTIONS IN: protein transporter activity; INVOLVED IN: intracellular protein transport, protein targeting to membrane; LOCATED IN: integral to membrane, endoplasmic reticulum, plasma membrane; EXPRESSED IN: 24 plant structures; EXPRESSED DURING: 13 growth stages; CONTAINS InterPro DOMAIN/s: Target SNARE coiled-coil domain (InterPro:IPR000727), Syntaxin/e…
Cup000001g000759.1	sp|Q8W1Y3|KN14F_ARATH Kinesin-like protein KIN-14F OS=Arabidopsis thaliana GN=KIN14F PE=1 SV=2	tr|A0A1S3BI79|A0A1S3BI79_CUCME kinesin KP1 OS=Cucumis melo GN=LOC103490168 PE=3 SV=1	AT3G44730_kinesin-like protein 1 (KP1); FUNCTIONS IN: microtubule motor activity, ATP binding; INVOLVED IN: microtubule-based movement; EXPRESSED IN: 23 plant structures; EXPRESSED DURING: 14 growth stages; CONTAINS InterPro DOMAIN/s: Calponin-homology (InterPro:IPR016146), Calponin-like actin-binding (InterPro:IPR001715), Kinesin, motor domain (InterPro:IPR001752); BEST Arabidopsis thaliana prot…
Cup000001g000760.1		tr|A0A1S4E404|A0A1S4E404_CUCME uncharacterized protein LOC103501273 isoform X3 OS=Cucumis melo GN=LOC103501273 PE=4 SV=1	AT3G13225_WW domain-containing protein; CONTAINS InterPro DOMAIN/s: WW/Rsp5/WWP (InterPro:IPR001202); Has 4868 Blast hits to 3360 proteins in 446 species: Archae - 8; Bacteria - 476; Metazoa - 1490; Fungi - 707; Plants - 530; Viruses - 89; Other Eukaryotes - 1568 (source: NCBI BLink).
Cup000001g000761.A1		tr|A0A0A0K3W3|A0A0A0K3W3_CUCSA Uncharacterized protein OS=Cucumis sativus GN=Csa_7G278200 PE=4 SV=1	AT5G55980_serine-rich protein-related; FUNCTIONS IN: molecular_function unknown; INVOLVED IN: biological_process unknown; LOCATED IN: chloroplast; EXPRESSED IN: 6 plant structures; EXPRESSED DURING: L mature pollen stage, M germinated pollen stage, 4 anthesis, C globular stage; BEST Arabidopsis thaliana protein match is: serine-rich protein-related (TAIR:AT3G13227.1); Has 1807 Blast hits to 1807 …
Cup000001g000762.1
Cup000001g000763.1	sp|P46087|NOP2_HUMAN Probable 28S rRNA (cytosine(4447)-C(5))-methyltransferase OS=Homo sapiens GN=NOP2 PE=1 SV=2	tr|A0A1S3CJU2|A0A1S3CJU2_CUCME probable 28S rRNA (Cytosine(4447)-C(5))-methyltransferase OS=Cucumis melo GN=LOC103501261 PE=3 SV=1	AT4G26600_S-adenosyl-L-methionine-dependent methyltransferases superfamily protein; FUNCTIONS IN: S-adenosylmethionine-dependent methyltransferase activity, methyltransferase activity, RNA binding; INVOLVED IN: rRNA processing; LOCATED IN: nucleolus; EXPRESSED IN: 18 plant structures; EXPRESSED DURING: 9 growth stages; CONTAINS InterPro DOMAIN/s: Bacterial Fmu (Sun)/eukaryotic nucleolar NOL1/Nop2…
Cup000001g000764.1	sp|Q8VZK9|CSLE1_ARATH Cellulose synthase-like protein E1 OS=Arabidopsis thaliana GN=CSLE1 PE=2 SV=1	tr|A0A1S3CI69|A0A1S3CI69_CUCME cellulose synthase-like protein E1 isoform X1 OS=Cucumis melo GN=LOC103501256 PE=3 SV=1	AT1G55850_cellulose synthase like E1 (CSLE1); FUNCTIONS IN: cellulose synthase activity, transferase activity, transferring glycosyl groups; INVOLVED IN: plant-type cell wall biogenesis, cellulose biosynthetic process, polysaccharide biosynthetic process; LOCATED IN: endoplasmic reticulum, plasma membrane; EXPRESSED IN: 24 plant structures; EXPRESSED DURING: 13 growth stages; CONTAINS InterPro DO…
Cup000001g000765.A1	sp|Q9SK27|ENL1_ARATH Early nodulin-like protein 1 OS=Arabidopsis thaliana GN=At2g25060 PE=1 SV=2	tr|A0A0A0K3H5|A0A0A0K3H5_CUCSA Uncharacterized protein OS=Cucumis sativus GN=Csa_7G121850 PE=4 SV=1	AT1G79800_early nodulin-like protein 7 (ENODL7); FUNCTIONS IN: electron carrier activity, copper ion binding; LOCATED IN: anchored to membrane; EXPRESSED IN: 6 plant structures; EXPRESSED DURING: 4 anthesis, petal differentiation and expansion stage; CONTAINS InterPro DOMAIN/s: Plastocyanin-like (InterPro:IPR003245), Cupredoxin (InterPro:IPR008972); BEST Arabidopsis thaliana protein match is: ear…
Cup000001g000766.1	sp|Q9VSH4|CPSF6_DROME Cleavage and polyadenylation specificity factor subunit CG7185 OS=Drosophila melanogaster GN=CG7185 PE=1 SV=2	tr|A0A0A0K3G6|A0A0A0K3G6_CUCSA Uncharacterized protein OS=Cucumis sativus GN=Csa_7G104800 PE=4 SV=1	AT5G55670_RNA-binding (RRM/RBD/RNP motifs) family protein; FUNCTIONS IN: RNA binding, nucleotide binding, nucleic acid binding; INVOLVED IN: biological_process unknown; LOCATED IN: cellular_component unknown; EXPRESSED IN: 23 plant structures; EXPRESSED DURING: 14 growth stages; CONTAINS InterPro DOMAIN/s: RNA recognition motif, RNP-1 (InterPro:IPR000504), Nucleotide-binding, alpha-beta plait (In…
Cup000001g000767.1		tr|A0A0A0K8B7|A0A0A0K8B7_CUCSA Uncharacterized protein OS=Cucumis sativus GN=Csa_7G099280 PE=4 SV=1	AT5G55640_unknown protein; Has 30201 Blast hits to 17322 proteins in 780 species: Archae - 12; Bacteria - 1396; Metazoa - 17338; Fungi - 3422; Plants - 5037; Viruses - 0; Other Eukaryotes - 2996 (source: NCBI BLink).
Cup000001g000768.1		tr|A0A0A0K300|A0A0A0K300_CUCSA Uncharacterized protein OS=Cucumis sativus GN=Csa_7G098730 PE=4 SV=1
Cup000001g000769.1
Cup000001g000770.1	sp|P38838|WSS1_YEAST DNA-dependent metalloprotease WSS1 OS=Saccharomyces cerevisiae (strain ATCC 204508 / S288c) GN=WSS1 PE=1 SV=1	tr|A0A0A0K3J6|A0A0A0K3J6_CUCSA Uncharacterized protein OS=Cucumis sativus GN=Csa_7G161030 PE=4 SV=1	AT1G55915_zinc ion binding; FUNCTIONS IN: zinc ion binding; INVOLVED IN: biological_process unknown; LOCATED IN: intracellular; EXPRESSED IN: 9 plant structures; EXPRESSED DURING: 7 growth stages; CONTAINS InterPro DOMAIN/s: WLM (InterPro:IPR013536), Zinc finger, RanBP2-type (InterPro:IPR001876); BEST Arabidopsis thaliana protein match is: unknown protein (TAIR:AT5G35690.1); Has 560 Blast hits to…
Cup000001g000771.1	sp|A0SWL0|FRL2A_ARATH FRIGIDA-like protein 2 OS=Arabidopsis thaliana GN=FRL2 PE=3 SV=1	tr|A0A1S3CIM2|A0A1S3CIM2_CUCME FRIGIDA-like protein OS=Cucumis melo GN=LOC103501231 PE=3 SV=1	AT1G31814_FRIGIDA like 2 (FRL2); CONTAINS InterPro DOMAIN/s: Frigida-like (InterPro:IPR012474); BEST Arabidopsis thaliana protein match is: FRIGIDA like 1 (TAIR:AT5G16320.1); Has 1031 Blast hits to 989 proteins in 56 species: Archae - 0; Bacteria - 0; Metazoa - 3; Fungi - 5; Plants - 1010; Viruses - 0; Other Eukaryotes - 13 (source: NCBI BLink).
Cup000001g000772.A1
Cup000001g000773.A1
Cup000001g000774.1	sp|Q8S904|MFDX2_ARATH Adrenodoxin-like protein 2, mitochondrial OS=Arabidopsis thaliana GN=MFDX2 PE=2 SV=1	tr|A0A1S3CJQ1|A0A1S3CJQ1_CUCME 2Fe-2S ferredoxin-like isoform X2 OS=Cucumis melo GN=LOC103501227 PE=4 SV=1	AT4G21090_MITOCHONDRIAL FERREDOXIN 2 (MFDX2); FUNCTIONS IN: electron carrier activity, iron-sulfur cluster binding, 2 iron, 2 sulfur cluster binding; LOCATED IN: mitochondrion; EXPRESSED IN: 22 plant structures; EXPRESSED DURING: 13 growth stages; CONTAINS InterPro DOMAIN/s: Ferredoxin (InterPro:IPR001041), Adrenodoxin (InterPro:IPR001055), Beta-grasp fold, ferredoxin-type (InterPro:IPR012675), A…
Cup000001g000775.1
Cup000001g000776.1	sp|Q8S397|NHX4_ARATH Sodium/hydrogen exchanger 4 OS=Arabidopsis thaliana GN=NHX4 PE=2 SV=2	tr|A0A1S3BIX2|A0A1S3BIX2_CUCME Sodium/hydrogen exchanger OS=Cucumis melo GN=LOC103490107 PE=3 SV=1	AT5G55470_Na+/H+ (sodium hydrogen) exchanger 3 (NHX3); CONTAINS InterPro DOMAIN/s: Na+/H+ exchanger, subfamily (InterPro:IPR004709), Cation/H+ exchanger, conserved region (InterPro:IPR018422), Cation/H+ exchanger (InterPro:IPR006153), Na+/H+ exchanger, isoforms 1-4, conserved region (InterPro:IPR018407); BEST Arabidopsis thaliana protein match is: sodium hydrogen exchanger 2 (TAIR:AT3G05030.1); H…
Cup000001g000777.1	sp|F4K3G5|EDM2_ARATH Protein ENHANCED DOWNY MILDEW 2 OS=Arabidopsis thaliana GN=EDM2 PE=1 SV=1	tr|A0A1S3BHF3|A0A1S3BHF3_CUCME LOW QUALITY PROTEIN: protein ENHANCED DOWNY MILDEW 2 OS=Cucumis melo GN=LOC103490112 PE=4 SV=1	AT5G55390_ENHANCED DOWNY MILDEW 2 (EDM2); CONTAINS InterPro DOMAIN/s: Zinc finger, PHD-type (InterPro:IPR001965), Zinc finger, FYVE/PHD-type (InterPro:IPR011011); BEST Arabidopsis thaliana protein match is: EDM2-like protein1 (TAIR:AT5G48090.1); Has 807 Blast hits to 790 proteins in 126 species: Archae - 0; Bacteria - 19; Metazoa - 421; Fungi - 75; Plants - 194; Viruses - 2; Other Eukaryotes - 96…
Cup000001g000778.1	sp|Q9FJ75|WAXS4_ARATH Probable long-chain-alcohol O-fatty-acyltransferase 4 OS=Arabidopsis thaliana GN=AT4 PE=2 SV=1	tr|A0A1S3BIX3|A0A1S3BIX3_CUCME probable long-chain-alcohol O-fatty-acyltransferase 5 OS=Cucumis melo GN=LOC103490376 PE=4 SV=1	AT5G55350_MBOAT (membrane bound O-acyl transferase) family protein; CONTAINS InterPro DOMAIN/s: Wax synthase (InterPro:IPR017088); BEST Arabidopsis thaliana protein match is: MBOAT (membrane bound O-acyl transferase) family protein (TAIR:AT5G55360.1); Has 1807 Blast hits to 1807 proteins in 277 species: Archae - 0; Bacteria - 0; Metazoa - 736; Fungi - 347; Plants - 385; Viruses - 0; Other Eukaryo…
Cup000001g000779.1	sp|Q9FLN5|VA0E1_ARATH V-type proton ATPase subunit e1 OS=Arabidopsis thaliana GN=VHA-e1 PE=2 SV=1	tr|A0A1S3BIY2|A0A1S3BIY2_CUCME V-type proton ATPase subunit e1 OS=Cucumis melo GN=LOC103490117 PE=4 SV=1	AT5G55290_ATPase, V0 complex, subunit E; FUNCTIONS IN: hydrogen ion transmembrane transporter activity; INVOLVED IN: ATP hydrolysis coupled proton transport; LOCATED IN: vacuole; EXPRESSED IN: 24 plant structures; EXPRESSED DURING: 15 growth stages; CONTAINS InterPro DOMAIN/s: ATPase, V0 complex, subunit E (InterPro:IPR008389); BEST Arabidopsis thaliana protein match is: ATPase, V0 complex, subun…
Cup000001g000781.1	sp|P48528|PPX2_ARATH Serine/threonine-protein phosphatase PP-X isozyme 2 OS=Arabidopsis thaliana GN=PPX2 PE=2 SV=2	tr|A0A1S3BI18|A0A1S3BI18_CUCME Serine/threonine-protein phosphatase OS=Cucumis melo GN=LOC103490120 PE=3 SV=1	AT5G55260_protein phosphatase X 2 (PPX2); CONTAINS InterPro DOMAIN/s: Metallophosphoesterase (InterPro:IPR004843), Serine/threonine-specific protein phosphatase/bis(5-nucleosyl)-tetraphosphatase (InterPro:IPR006186); BEST Arabidopsis thaliana protein match is: protein phosphatase X 1 (TAIR:AT4G26720.1); Has 1807 Blast hits to 1807 proteins in 277 species: Archae - 0; Bacteria - 0; Metazoa - 736; …
Cup000001g000782.1	sp|Q9MAU5|Y1049_ARATH Putative BPI/LBP family protein At1g04970 OS=Arabidopsis thaliana GN=At1g04970 PE=2 SV=1	tr|A0A1S3BI11|A0A1S3BI11_CUCME putative BPI/LBP family protein At1g04970 OS=Cucumis melo GN=LOC103490121 PE=4 SV=1	AT1G04970_lipid-binding serum glycoprotein family protein; FUNCTIONS IN: lipid binding; INVOLVED IN: biological_process unknown; LOCATED IN: plasma membrane, vacuole; EXPRESSED IN: 25 plant structures; EXPRESSED DURING: 15 growth stages; CONTAINS InterPro DOMAIN/s: Bactericidal permeability-increasing protein, alpha/beta domain (InterPro:IPR017943), Lipid-binding serum glycoprotein, N-terminal (I…
Cup000001g000783.1	sp|Q9FLN8|IAMT1_ARATH Indole-3-acetate O-methyltransferase 1 OS=Arabidopsis thaliana GN=IAMT1 PE=1 SV=1	tr|A0A0A0K2W3|A0A0A0K2W3_CUCSA Uncharacterized protein OS=Cucumis sativus GN=Csa_7G081680 PE=4 SV=1	AT5G55250_IAA carboxylmethyltransferase 1 (IAMT1); CONTAINS InterPro DOMAIN/s: SAM dependent carboxyl methyltransferase (InterPro:IPR005299); BEST Arabidopsis thaliana protein match is: gibberellic acid methyltransferase 2 (TAIR:AT5G56300.1); Has 1807 Blast hits to 1807 proteins in 277 species: Archae - 0; Bacteria - 0; Metazoa - 736; Fungi - 347; Plants - 385; Viruses - 0; Other Eukaryotes - 339…
Cup000001g000784.1		tr|A0A0A0K8E5|A0A0A0K8E5_CUCSA Uncharacterized protein OS=Cucumis sativus GN=Csa_7G145940 PE=4 SV=1	AT4G22320_unknown protein; BEST Arabidopsis thaliana protein match is: unknown protein (TAIR:AT5G55210.1); Has 8953 Blast hits to 5363 proteins in 542 species: Archae - 33; Bacteria - 806; Metazoa - 2454; Fungi - 831; Plants - 279; Viruses - 151; Other Eukaryotes - 4399 (source: NCBI BLink).
Cup000001g000785.1	sp|Q557H3|U505_DICDI UPF0505 protein OS=Dictyostelium discoideum GN=DDB_G0273473 PE=3 SV=1	tr|A0A1S3BI26|A0A1S3BI26_CUCME UPF0505 protein C16orf62 homolog isoform X3 OS=Cucumis melo GN=LOC103490132 PE=4 SV=1	AT1G50730_unknown protein; Has 218 Blast hits to 209 proteins in 78 species: Archae - 0; Bacteria - 0; Metazoa - 141; Fungi - 2; Plants - 33; Viruses - 0; Other Eukaryotes - 42 (source: NCBI BLink).
Cup000001g000786.1
Cup000001g000787.1	sp|Q9SZ30|HIS4_ARATH Imidazole glycerol phosphate synthase hisHF, chloroplastic OS=Arabidopsis thaliana GN=HISN4 PE=2 SV=1	tr|A0A1S3BJ03|A0A1S3BJ03_CUCME imidazole glycerol phosphate synthase hisHF, chloroplastic OS=Cucumis melo GN=LOC103490133 PE=3 SV=1	AT4G26900_HIS HF (AT-HF); FUNCTIONS IN: imidazoleglycerol-phosphate synthase activity; INVOLVED IN: histidine biosynthetic process; LOCATED IN: chloroplast; EXPRESSED IN: 23 plant structures; EXPRESSED DURING: 14 growth stages; CONTAINS InterPro DOMAIN/s: Imidazole glycerol phosphate synthase, subunit H (InterPro:IPR010139), Aldolase-type TIM barrel (InterPro:IPR013785), Glutamine amidotransferas…
Cup000001g000788.1		tr|A0A0A0K9M2|A0A0A0K9M2_CUCSA Uncharacterized protein OS=Cucumis sativus GN=Csa_7G420170 PE=4 SV=1
Cup000001g000789.1	sp|Q7ZUF2|BRD9_DANRE Bromodomain-containing protein 9 OS=Danio rerio GN=brd9 PE=2 SV=1	tr|A0A0A0K3T1|A0A0A0K3T1_CUCSA Uncharacterized protein OS=Cucumis sativus GN=Csa_7G212100 PE=4 SV=1	AT5G55040_DNA-binding bromodomain-containing protein; FUNCTIONS IN: DNA binding; INVOLVED IN: biological_process unknown; LOCATED IN: mitochondrion; EXPRESSED IN: 23 plant structures; EXPRESSED DURING: 13 growth stages; CONTAINS InterPro DOMAIN/s: Bromodomain, conserved site (InterPro:IPR018359), Bromodomain (InterPro:IPR001487); BEST Arabidopsis thaliana protein match is: DNA-binding bromodomain…
Cup000001g000790.1	sp|Q8GYM3|AUG4_ARATH AUGMIN subunit 4 OS=Arabidopsis thaliana GN=AUG4 PE=1 SV=1	tr|A0A0A0K3S8|A0A0A0K3S8_CUCSA Uncharacterized protein OS=Cucumis sativus GN=Csa_7G210080 PE=4 SV=1	AT1G50710_unknown protein; Has 109 Blast hits to 109 proteins in 44 species: Archae - 0; Bacteria - 2; Metazoa - 61; Fungi - 8; Plants - 36; Viruses - 0; Other Eukaryotes - 2 (source: NCBI BLink).
Cup000001g000791.1	sp|P56330|SUI1_MAIZE Protein translation factor SUI1 homolog OS=Zea mays GN=TIF PE=3 SV=1	tr|A0A1S3BI45|A0A1S3BI45_CUCME protein translation factor SUI1 homolog 1-like OS=Cucumis melo GN=LOC103490142 PE=4 SV=1	AT5G54940_Translation initiation factor SUI1 family protein; FUNCTIONS IN: translation initiation factor activity; INVOLVED IN: translational initiation, translation; LOCATED IN: cellular_component unknown; EXPRESSED IN: 24 plant structures; EXPRESSED DURING: 15 growth stages; CONTAINS InterPro DOMAIN/s: Translation initiation factor SUI1 (InterPro:IPR001950), Eukaryotic translation initiation fa…
Cup000001g000792.1	sp|Q94JV4|SUI12_ARATH Protein translation factor SUI1 homolog 2 OS=Arabidopsis thaliana GN=At1g54290 PE=3 SV=1	tr|A0A0A0K771|A0A0A0K771_CUCSA Uncharacterized protein OS=Cucumis sativus GN=Csa_7G209580 PE=4 SV=1	AT5G54940_Translation initiation factor SUI1 family protein; FUNCTIONS IN: translation initiation factor activity; INVOLVED IN: translational initiation, translation; LOCATED IN: cellular_component unknown; EXPRESSED IN: 24 plant structures; EXPRESSED DURING: 15 growth stages; CONTAINS InterPro DOMAIN/s: Translation initiation factor SUI1 (InterPro:IPR001950), Eukaryotic translation initiation fa…
Cup000001g000793.1	sp|Q567B1|OTU1_DANRE Ubiquitin thioesterase OTU1 OS=Danio rerio GN=yod1 PE=2 SV=1	tr|A0A1S3BHI7|A0A1S3BHI7_CUCME ubiquitin thioesterase OTU1 OS=Cucumis melo GN=LOC103490144 PE=4 SV=1	AT1G50670_OTU-like cysteine protease family protein; FUNCTIONS IN: cysteine-type peptidase activity; INVOLVED IN: biological_process unknown; EXPRESSED IN: 23 plant structures; EXPRESSED DURING: 16 growth stages; CONTAINS InterPro DOMAIN/s: Ovarian tumour, otubain (InterPro:IPR003323); Has 406 Blast hits to 406 proteins in 179 species: Archae - 0; Bacteria - 0; Metazoa - 159; Fungi - 136; Plants …
Cup000001g000794.1	sp|Q9LJU7|PPA18_ARATH Purple acid phosphatase 18 OS=Arabidopsis thaliana GN=PAP18 PE=2 SV=1	tr|A0A1S3BYE7|A0A1S3BYE7_CUCME Purple acid phosphatase OS=Cucumis melo GN=LOC103494947 PE=3 SV=1	AT3G20500_purple acid phosphatase 18 (PAP18); FUNCTIONS IN: protein serine/threonine phosphatase activity, acid phosphatase activity; INVOLVED IN: biological_process unknown; LOCATED IN: endomembrane system; EXPRESSED IN: 24 plant structures; EXPRESSED DURING: 13 growth stages; CONTAINS InterPro DOMAIN/s: Metallophosphoesterase (InterPro:IPR004843), Purple acid phosphatase-like, N-terminal (Inter…
Cup000001g000795.1	sp|Q9C6T7|FAX5_ARATH Protein FATTY ACID EXPORT 5 OS=Arabidopsis thaliana GN=FAX5 PE=3 SV=1	tr|A0A1S3BYZ4|A0A1S3BYZ4_CUCME protein FATTY ACID EXPORT 5-like OS=Cucumis melo GN=LOC103494940 PE=4 SV=1	AT1G50740_Transmembrane proteins 14C; FUNCTIONS IN: molecular_function unknown; INVOLVED IN: biological_process unknown; LOCATED IN: endomembrane system, membrane; EXPRESSED IN: 23 plant structures; EXPRESSED DURING: 15 growth stages; CONTAINS InterPro DOMAIN/s: Uncharacterised protein family UPF0136, Transmembrane (InterPro:IPR005349); BEST Arabidopsis thaliana protein match is: Transmembrane pr…
Cup000001g000796.1		tr|A0A1S3BYW8|A0A1S3BYW8_CUCME uncharacterized protein LOC103494914 OS=Cucumis melo GN=LOC103494914 PE=4 SV=1	AT5G54850_unknown protein; Has 1807 Blast hits to 1807 proteins in 277 species: Archae - 0; Bacteria - 0; Metazoa - 736; Fungi - 347; Plants - 385; Viruses - 0; Other Eukaryotes - 339 (source: NCBI BLink).
Cup000001g000797.A1	sp|P87027|SPG1_SCHPO Septum-promoting GTP-binding protein 1 OS=Schizosaccharomyces pombe (strain 972 / ATCC 24843) GN=spg1 PE=1 SV=1	tr|A0A1S3BZK2|A0A1S3BZK2_CUCME septum-promoting GTP-binding protein 1 isoform X2 OS=Cucumis melo GN=LOC103494916 PE=4 SV=1	AT5G54840_SGP1; FUNCTIONS IN: GTP binding; INVOLVED IN: small GTPase mediated signal transduction; LOCATED IN: intracellular; EXPRESSED IN: 29 plant structures; EXPRESSED DURING: 13 growth stages; CONTAINS InterPro DOMAIN/s: Ras GTPase (InterPro:IPR001806), Small GTP-binding protein (InterPro:IPR005225), Small GTPase (InterPro:IPR020851), Mitochondrial Rho-like (InterPro:IPR013684), GTPase, Tem1 …
Cup000001g000798.1	sp|O50046|TRPB_CAMAC Tryptophan synthase beta chain 2, chloroplastic OS=Camptotheca acuminata GN=TSB PE=2 SV=1	tr|A0A0A0M065|A0A0A0M065_CUCSA Tryptophan synthase OS=Cucumis sativus GN=Csa_1G660140 PE=3 SV=1	AT5G54810_tryptophan synthase beta-subunit 1 (TSB1); FUNCTIONS IN: tryptophan synthase activity; INVOLVED IN: response to oxidative stress, tryptophan biosynthetic process, response to salt stress, indoleacetic acid biosynthetic process; LOCATED IN: chloroplast stroma, chloroplast; EXPRESSED IN: guard cell, root; CONTAINS InterPro DOMAIN/s: Tryptophan synthase, beta chain (InterPro:IPR006654), Tr…
Cup000001g000799.1
Cup000001g000800.1		tr|A0A1S3BZL3|A0A1S3BZL3_CUCME uncharacterized protein LOC103494923 OS=Cucumis melo GN=LOC103494923 PE=4 SV=1
Cup000001g000801.1	sp|Q5ZI57|TPPC3_CHICK Trafficking protein particle complex subunit 3 OS=Gallus gallus GN=TRAPPC3 PE=2 SV=1	tr|A0A1S3BYU9|A0A1S3BYU9_CUCME trafficking protein particle complex subunit 3 OS=Cucumis melo GN=LOC103494932 PE=4 SV=1	AT5G54750_Transport protein particle (TRAPP) component; CONTAINS InterPro DOMAIN/s: Transport protein particle (TRAPP) component (InterPro:IPR007194), TRAPP I complex, Bet3 (InterPro:IPR016721); Has 1807 Blast hits to 1807 proteins in 277 species: Archae - 0; Bacteria - 0; Metazoa - 736; Fungi - 347; Plants - 385; Viruses - 0; Other Eukaryotes - 339 (source: NCBI BLink).
Cup000001g000802.1	sp|Q6NQ81|PP304_ARATH Pentatricopeptide repeat-containing protein At4g04790, mitochondrial OS=Arabidopsis thaliana GN=At4g04790 PE=2 SV=2	tr|A0A1S3C047|A0A1S3C047_CUCME pentatricopeptide repeat-containing protein At4g04790, mitochondrial-like isoform X1 OS=Cucumis melo GN=LOC103494956 PE=4 SV=1	AT4G04790_Tetratricopeptide repeat (TPR)-like superfamily protein; CONTAINS InterPro DOMAIN/s: Pentatricopeptide repeat (InterPro:IPR002885); BEST Arabidopsis thaliana protein match is: Pentatricopeptide repeat (PPR) superfamily protein (TAIR:AT4G21880.1); Has 18394 Blast hits to 8942 proteins in 249 species: Archae - 4; Bacteria - 29; Metazoa - 171; Fungi - 191; Plants - 17461; Viruses - 0; Othe…
Cup000001g000803.1	sp|Q9FH32|AT18F_ARATH Autophagy-related protein 18f OS=Arabidopsis thaliana GN=ATG18F PE=2 SV=1	tr|A0A0A0LD33|A0A0A0LD33_CUCSA Uncharacterized protein OS=Cucumis sativus GN=Csa_3G415110 PE=4 SV=1	AT5G54730_homolog of yeast autophagy 18 (ATG18) F (G18F); FUNCTIONS IN: molecular_function unknown; INVOLVED IN: response to starvation; LOCATED IN: chloroplast; EXPRESSED IN: 24 plant structures; EXPRESSED DURING: 15 growth stages; CONTAINS InterPro DOMAIN/s: WD40 repeat-like-containing domain (InterPro:IPR011046), Breast carcinoma amplified sequence 3 (InterPro:IPR022175), WD40 repeat (InterPro…
Cup000001g000804.1	sp|Q9SGH4|PNSL3_ARATH Photosynthetic NDH subunit of lumenal location 3, chloroplastic OS=Arabidopsis thaliana GN=PNSL3 PE=1 SV=1	tr|A0A1S3BZP3|A0A1S3BZP3_CUCME photosynthetic NDH subunit of lumenal location 3, chloroplastic OS=Cucumis melo GN=LOC103494958 PE=4 SV=1	AT3G01440_PsbQ-like 1 (PQL1); FUNCTIONS IN: electron transporter, transferring electrons within the cyclic electron transport pathway of photosynthesis activity; INVOLVED IN: photosynthesis, light reaction, photosynthetic electron transport chain; LOCATED IN: in 7 components; EXPRESSED IN: 20 plant structures; EXPRESSED DURING: 13 growth stages; CONTAINS InterPro DOMAIN/s: Photosystem II oxygen e…
Cup000001g000805.1
Cup000001g000806.1		tr|A0A1S3BYX4|A0A1S3BYX4_CUCME LOW QUALITY PROTEIN: uncharacterized protein LOC103494961 OS=Cucumis melo GN=LOC103494961 PE=4 SV=1	AT5G54630_zinc finger protein-related; FUNCTIONS IN: sequence-specific DNA binding transcription factor activity; INVOLVED IN: regulation of transcription; LOCATED IN: intracellular; EXPRESSED IN: 21 plant structures; EXPRESSED DURING: 13 growth stages; CONTAINS InterPro DOMAIN/s: Zinc finger, C2H2-like (InterPro:IPR015880), Zinc finger, C2H2-type (InterPro:IPR007087); BEST Arabidopsis thaliana p…
Cup000001g000807.1	sp|Q69VG1|CIGR1_ORYSJ Chitin-inducible gibberellin-responsive protein 1 OS=Oryza sativa subsp. japonica GN=CIGR1 PE=2 SV=1	tr|A0A1S3BYH5|A0A1S3BYH5_CUCME scarecrow-like protein 21 OS=Cucumis melo GN=LOC103494964 PE=3 SV=1	AT5G48150_phytochrome a signal transduction 1 (PAT1); CONTAINS InterPro DOMAIN/s: Transcription factor GRAS (InterPro:IPR005202); BEST Arabidopsis thaliana protein match is: SCARECROW-like 21 (TAIR:AT2G04890.1); Has 1807 Blast hits to 1807 proteins in 277 species: Archae - 0; Bacteria - 0; Metazoa - 736; Fungi - 347; Plants - 385; Viruses - 0; Other Eukaryotes - 339 (source: NCBI BLink).
Cup000001g000808.A1	sp|P04146|COPIA_DROME Copia protein OS=Drosophila melanogaster GN=GIP PE=1 SV=3	tr|A5C5R8|A5C5R8_VITVI Putative uncharacterized protein OS=Vitis vinifera GN=VITISV_032383 PE=4 SV=1	AT4G23160_cysteine-rich RLK (RECEPTOR-like protein kinase) 8 (CRK8); FUNCTIONS IN: kinase activity; INVOLVED IN: protein amino acid phosphorylation; CONTAINS InterPro DOMAIN/s: Protein kinase, ATP binding site (InterPro:IPR017441), Reverse transcriptase, RNA-dependent DNA polymerase (InterPro:IPR013103), Serine/threonine-protein kinase domain (InterPro:IPR002290), Protein of unknown function DUF2…
Cup000001g000809.1	sp|Q9FIU7|BGL41_ARATH Putative beta-glucosidase 41 OS=Arabidopsis thaliana GN=BGLU41 PE=3 SV=2	tr|A0A0A0LAG3|A0A0A0LAG3_CUCSA Uncharacterized protein OS=Cucumis sativus GN=Csa_3G402970 PE=3 SV=1	AT5G54570_beta glucosidase 41 (BGLU41); FUNCTIONS IN: cation binding, hydrolase activity, hydrolyzing O-glycosyl compounds, catalytic activity; INVOLVED IN: carbohydrate metabolic process; LOCATED IN: plant-type cell wall; EXPRESSED IN: 14 plant structures; EXPRESSED DURING: 4 anthesis, petal differentiation and expansion stage, E expanded cotyledon stage, D bilateral stage; CONTAINS InterPro DOM…
Cup000001g000810.1	sp|Q9LHQ7|MCES1_ARATH mRNA cap guanine-N7 methyltransferase 1 OS=Arabidopsis thaliana GN=At3g20650 PE=2 SV=1	tr|A0A1S3BYZ2|A0A1S3BYZ2_CUCME mRNA cap guanine-N7 methyltransferase OS=Cucumis melo GN=LOC103494970 PE=3 SV=1	AT3G20650_mRNA capping enzyme family protein; FUNCTIONS IN: catalytic activity; INVOLVED IN: mRNA capping; LOCATED IN: chloroplast; EXPRESSED IN: 23 plant structures; EXPRESSED DURING: 14 growth stages; CONTAINS InterPro DOMAIN/s: mRNA (guanine-N(7))-methyltransferase (InterPro:IPR016899), mRNA capping enzyme, large subunit (InterPro:IPR004971); BEST Arabidopsis thaliana protein match is: S-adeno…
Cup000001g000811.A1
Cup000001g000812.1	sp|Q8L6Y1|UBP14_ARATH Ubiquitin carboxyl-terminal hydrolase 14 OS=Arabidopsis thaliana GN=UBP14 PE=1 SV=1	tr|A0A1S3BYL9|A0A1S3BYL9_CUCME Ubiquitinyl hydrolase 1 OS=Cucumis melo GN=LOC103494989 PE=3 SV=1	AT3G20630_ubiquitin-specific protease 14 (UBP14); CONTAINS InterPro DOMAIN/s: Zinc finger, UBP-type (InterPro:IPR001607), Ubiquitin-associated/translation elongation factor EF1B, N-terminal, eukaryote (InterPro:IPR015940), Ubiquitin-associated/translation elongation factor EF1B, N-terminal (InterPro:IPR000449), Peptidase C19, ubiquitin carboxyl-terminal hydrolase 2, conserved site (InterPro:IPR01…
Cup000001g000813.1	sp|Q1ECE0|VAP41_ARATH Vesicle-associated protein 4-1 OS=Arabidopsis thaliana GN=PVA41 PE=2 SV=1	tr|A0A0A0LFW4|A0A0A0LFW4_CUCSA Uncharacterized protein OS=Cucumis sativus GN=Csa_3G851700 PE=4 SV=1	AT5G54110_membrane-associated mannitol-induced (MAMI); FUNCTIONS IN: structural molecule activity; INVOLVED IN: response to osmotic stress; LOCATED IN: plasma membrane; EXPRESSED IN: 23 plant structures; EXPRESSED DURING: 13 growth stages; CONTAINS InterPro DOMAIN/s: PapD-like (InterPro:IPR008962), Major sperm protein (InterPro:IPR000535); BEST Arabidopsis thaliana protein match is: PapD-like sup…
Cup000001g000814.A1
Cup000001g000815.1		tr|A0A0A0LIM8|A0A0A0LIM8_CUCSA Uncharacterized protein OS=Cucumis sativus GN=Csa_3G851860 PE=4 SV=1	AT5G54370_Late embryogenesis abundant (LEA) protein-related; FUNCTIONS IN: molecular_function unknown; INVOLVED IN: biological_process unknown; LOCATED IN: endomembrane system; EXPRESSED IN: root; CONTAINS InterPro DOMAIN/s: Root cap (InterPro:IPR009646); BEST Arabidopsis thaliana protein match is: Late embryogenesis abundant (LEA) protein-related (TAIR:AT4G27400.1); Has 1807 Blast hits to 1807 p…
Cup000001g000816.1	sp|Q38945|DPNPH_ARATH PAP-specific phosphatase HAL2-like OS=Arabidopsis thaliana GN=AHL PE=2 SV=1	tr|A0A1S3BZX2|A0A1S3BZX2_CUCME PAP-specific phosphatase HAL2-like OS=Cucumis melo GN=LOC103495010 PE=4 SV=1	AT5G54390_HAL2-like (HL); FUNCTIONS IN: 3'(2'),5'-bisphosphate nucleotidase activity, inositol or phosphatidylinositol phosphatase activity; INVOLVED IN: sulfur metabolic process; LOCATED IN: cellular_component unknown; EXPRESSED IN: 23 plant structures; EXPRESSED DURING: 15 growth stages; CONTAINS InterPro DOMAIN/s: Inositol monophosphatase, conserved site (InterPro:IPR020550), Inositol monophos…
Cup000001g000817.1	sp|Q74LY0|MENG_LACJO Demethylmenaquinone methyltransferase OS=Lactobacillus johnsonii (strain CNCM I-12250 / La1 / NCC 533) GN=menG PE=3 SV=1	tr|A0A0A0LIN5|A0A0A0LIN5_CUCSA Uncharacterized protein OS=Cucumis sativus GN=Csa_3G851910 PE=4 SV=1	AT3G15530_S-adenosyl-L-methionine-dependent methyltransferases superfamily protein; FUNCTIONS IN: methyltransferase activity; INVOLVED IN: metabolic process; LOCATED IN: cellular_component unknown; EXPRESSED IN: 22 plant structures; EXPRESSED DURING: 14 growth stages; CONTAINS InterPro DOMAIN/s: Methyltransferase type 11 (InterPro:IPR013216); BEST Arabidopsis thaliana protein match is: S-adenosyl…
Cup000001g000818.1	sp|Q9LD44|NAC56_ARATH NAC transcription factor 56 OS=Arabidopsis thaliana GN=NAC056 PE=2 SV=1	tr|A0A0A0LGE3|A0A0A0LGE3_CUCSA Uncharacterized protein OS=Cucumis sativus GN=Csa_3G852460 PE=4 SV=1	AT3G15510_NAC domain containing protein 2 (NAC2); FUNCTIONS IN: sequence-specific DNA binding transcription factor activity; INVOLVED IN: multicellular organismal development, regulation of transcription; LOCATED IN: cellular_component unknown; EXPRESSED IN: 13 plant structures; EXPRESSED DURING: LP.06 six leaves visible, LP.04 four leaves visible, 4 anthesis, petal differentiation and expansion …
Cup000001g000819.1		tr|A0A1S3BV37|A0A1S3BV37_CUCME uncharacterized protein LOC103493503 isoform X3 OS=Cucumis melo GN=LOC103493503 PE=4 SV=1	AT4G27430_COP1-interacting protein 7 (CIP7); FUNCTIONS IN: transcription activator activity; INVOLVED IN: chlorophyll biosynthetic process, response to light stimulus, anthocyanin biosynthetic process; LOCATED IN: nucleus, plasma membrane; EXPRESSED IN: 24 plant structures; EXPRESSED DURING: 13 growth stages; BEST Arabidopsis thaliana protein match is: disease resistance protein (TIR class), puta…
Cup000001g000821.1	sp|Q6NVE8|WDR44_MOUSE WD repeat-containing protein 44 OS=Mus musculus GN=Wdr44 PE=1 SV=1	tr|A0A1S3BUQ6|A0A1S3BUQ6_CUCME WD repeat-containing protein 44 isoform X1 OS=Cucumis melo GN=LOC103493501 PE=4 SV=1	AT3G15470_Transducin/WD40 repeat-like superfamily protein; CONTAINS InterPro DOMAIN/s: WD40 repeat 2 (InterPro:IPR019782), WD40 repeat, conserved site (InterPro:IPR019775), WD40 repeat (InterPro:IPR001680), G-protein beta WD-40 repeat, region (InterPro:IPR020472), WD40 repeat-like-containing domain (InterPro:IPR011046), WD40-repeat-containing domain (InterPro:IPR017986), WD40/YVTN repeat-like-con…
Cup000001g000822.1	sp|Q41249|PORA_CUCSA Protochlorophyllide reductase, chloroplastic OS=Cucumis sativus GN=PORA PE=2 SV=1	tr|A0A0A0KZN7|A0A0A0KZN7_CUCSA Protochlorophyllide reductase, chloroplastic OS=Cucumis sativus GN=Csa_4G638340 PE=4 SV=1	AT5G54190_protochlorophyllide oxidoreductase A (PORA); FUNCTIONS IN: oxidoreductase activity, protochlorophyllide reductase activity; INVOLVED IN: chlorophyll biosynthetic process, response to ethylene stimulus; LOCATED IN: chloroplast; EXPRESSED IN: 11 plant structures; EXPRESSED DURING: 6 growth stages; CONTAINS InterPro DOMAIN/s: Light-dependent protochlorophyllide reductase (InterPro:IPR00597…
Cup000001g000823.1	sp|Q84WQ5|CBSX5_ARATH CBS domain-containing protein CBSX5 OS=Arabidopsis thaliana GN=CBSX5 PE=2 SV=2	tr|A0A0A0L3G0|A0A0A0L3G0_CUCSA Uncharacterized protein OS=Cucumis sativus GN=Csa_4G637820 PE=4 SV=1	AT5G53750_CBS domain-containing protein; CONTAINS InterPro DOMAIN/s: Cystathionine beta-synthase, core (InterPro:IPR000644); BEST Arabidopsis thaliana protein match is: Cystathionine beta-synthase (CBS) family protein (TAIR:AT4G27460.1); Has 152 Blast hits to 152 proteins in 18 species: Archae - 0; Bacteria - 0; Metazoa - 1; Fungi - 0; Plants - 150; Viruses - 0; Other Eukaryotes - 1 (source: NCBI…
Cup000001g000824.1	sp|Q9FI00|MLO11_ARATH MLO-like protein 11 OS=Arabidopsis thaliana GN=MLO11 PE=2 SV=1	tr|A0A0A0L066|A0A0A0L066_CUCSA MLO-like protein OS=Cucumis sativus GN=MLO PE=3 SV=1	AT5G53760_MILDEW RESISTANCE LOCUS O 11 (MLO11); FUNCTIONS IN: calmodulin binding; INVOLVED IN: cell death, defense response; LOCATED IN: integral to membrane, plasma membrane; EXPRESSED IN: 25 plant structures; EXPRESSED DURING: 10 growth stages; CONTAINS InterPro DOMAIN/s: Mlo-related protein (InterPro:IPR004326); BEST Arabidopsis thaliana protein match is: Seven transmembrane MLO family protein…
Cup000001g000825.1	sp|Q9LJR3|SPA3_ARATH Protein SPA1-RELATED 3 OS=Arabidopsis thaliana GN=SPA3 PE=1 SV=1	tr|A0A1S4DZA8|A0A1S4DZA8_CUCME protein SPA1-RELATED 4 OS=Cucumis melo GN=LOC103493482 PE=4 SV=1	AT3G15354_SPA1-related 3 (SPA3); FUNCTIONS IN: protein binding, signal transducer activity; INVOLVED IN: protein amino acid phosphorylation; LOCATED IN: CUL4 RING ubiquitin ligase complex, heterotrimeric G-protein complex; CONTAINS InterPro DOMAIN/s: WD40 repeat 2 (InterPro:IPR019782), WD40 repeat, conserved site (InterPro:IPR019775), Serine/threonine-protein kinase domain (InterPro:IPR002290), W…
Cup000001g000826.1	sp|O23144|PPI1_ARATH Proton pump-interactor 1 OS=Arabidopsis thaliana GN=PPI1 PE=1 SV=2	tr|A0A1S3BUN5|A0A1S3BUN5_CUCME proton pump-interactor 1 isoform X1 OS=Cucumis melo GN=LOC103493484 PE=4 SV=1	AT4G27500_proton pump interactor 1 (PPI1); FUNCTIONS IN: protein binding; INVOLVED IN: regulation of proton transport; LOCATED IN: endoplasmic reticulum, plasma membrane; EXPRESSED IN: 25 plant structures; EXPRESSED DURING: 15 growth stages; BEST Arabidopsis thaliana protein match is: unknown protein (TAIR:AT5G36690.1); Has 56187 Blast hits to 35171 proteins in 2461 species: Archae - 533; Bacteri…
Cup000001g000827.1	sp|F4HPR5|DRP5A_ARATH Dynamin-related protein 5A OS=Arabidopsis thaliana GN=DRP5A PE=2 SV=1	tr|A0A1S3BUZ7|A0A1S3BUZ7_CUCME dynamin-related protein 5A OS=Cucumis melo GN=LOC103493480 PE=3 SV=1	AT1G53140_Dynamin related protein 5A (DRP5A); FUNCTIONS IN: GTP binding, GTPase activity; INVOLVED IN: cytokinesis; EXPRESSED IN: 18 plant structures; EXPRESSED DURING: 6 growth stages; CONTAINS InterPro DOMAIN/s: Dynamin, GTPase domain (InterPro:IPR001401); BEST Arabidopsis thaliana protein match is: P-loop containing nucleoside triphosphate hydrolases superfamily protein (TAIR:AT3G19720.1); Has…
Cup000001g000828.1		tr|A0A1S3CKA5|A0A1S3CKA5_CUCME probable membrane-associated kinase regulator 1 OS=Cucumis melo GN=LOC103501769 PE=4 SV=1	AT1G53163_unknown protein; FUNCTIONS IN: molecular_function unknown; INVOLVED IN: biological_process unknown; LOCATED IN: cellular_component unknown; BEST Arabidopsis thaliana protein match is: unknown protein (TAIR:AT3G15250.1); Has 315 Blast hits to 216 proteins in 74 species: Archae - 0; Bacteria - 86; Metazoa - 43; Fungi - 52; Plants - 27; Viruses - 1; Other Eukaryotes - 106 (source: NCBI BLi…
Cup000001g000829.1	sp|B0LT89|STK24_RAT Serine/threonine-protein kinase 24 OS=Rattus norvegicus GN=Stk24 PE=2 SV=1	tr|A0A1S3CJU0|A0A1S3CJU0_CUCME germinal center kinase 1 isoform X1 OS=Cucumis melo GN=LOC103501772 PE=4 SV=1	AT3G15220_Protein kinase superfamily protein; FUNCTIONS IN: protein serine/threonine kinase activity, protein kinase activity, kinase activity, ATP binding; INVOLVED IN: protein amino acid phosphorylation; LOCATED IN: cytoplasm, spindle; EXPRESSED IN: 21 plant structures; EXPRESSED DURING: 11 growth stages; CONTAINS InterPro DOMAIN/s: Protein kinase, ATP binding site (InterPro:IPR017441), Protein…
Cup000001g000830.A1	sp|O80340|ERF78_ARATH Ethylene-responsive transcription factor 4 OS=Arabidopsis thaliana GN=ERF4 PE=1 SV=1	tr|A0A1S3CLM9|A0A1S3CLM9_CUCME ethylene-responsive transcription factor 4 OS=Cucumis melo GN=LOC103501853 PE=4 SV=1	AT3G15210_ethylene responsive element binding factor 4 (ERF4); CONTAINS InterPro DOMAIN/s: DNA-binding, integrase-type (InterPro:IPR016177), Pathogenesis-related transcriptional factor/ERF, DNA-binding (InterPro:IPR001471); BEST Arabidopsis thaliana protein match is: ethylene response factor 8 (TAIR:AT1G53170.1); Has 6170 Blast hits to 5786 proteins in 253 species: Archae - 0; Bacteria - 0; Metaz…
Cup000001g000831.1	sp|F4KF27|MDA2_ARATH Mediator-associated protein 2 OS=Arabidopsis thaliana GN=At5g64680 PE=1 SV=1	tr|A0A1S3CLF4|A0A1S3CLF4_CUCME mediator-associated protein 2 OS=Cucumis melo GN=LOC103501782 PE=4 SV=1	AT5G64680_unknown protein; FUNCTIONS IN: molecular_function unknown; INVOLVED IN: biological_process unknown; LOCATED IN: nucleolus; EXPRESSED IN: 23 plant structures; EXPRESSED DURING: 13 growth stages; Has 114 Blast hits to 110 proteins in 37 species: Archae - 0; Bacteria - 0; Metazoa - 42; Fungi - 10; Plants - 37; Viruses - 0; Other Eukaryotes - 25 (source: NCBI BLink).
Cup000001g000832.1	sp|Q9FN30|TAT2_ARATH Probable aminotransferase TAT2 OS=Arabidopsis thaliana GN=At5g53970 PE=2 SV=1	tr|A0A0A0L4N7|A0A0A0L4N7_CUCSA Uncharacterized protein OS=Cucumis sativus GN=Csa_4G629470 PE=4 SV=1	AT5G53970_Tyrosine transaminase family protein; CONTAINS InterPro DOMAIN/s: 1-aminocyclopropane-1-carboxylate synthase (InterPro:IPR001176), Aminotransferase, class I/classII (InterPro:IPR004839), Pyridoxal phosphate-dependent transferase, major domain (InterPro:IPR015424), Tyrosine transaminase (InterPro:IPR021178), Tyrosine/nicotianamine aminotransferase (InterPro:IPR005958), Pyridoxal phosphat…
Cup000001g000833.1	sp|Q8GYH7|NSE2_ARATH E3 SUMO-protein ligase MMS21 OS=Arabidopsis thaliana GN=MMS21 PE=1 SV=1	tr|A0A1S3CLF9|A0A1S3CLF9_CUCME E3 SUMO-protein ligase MMS21 OS=Cucumis melo GN=LOC103501788 PE=4 SV=1	AT3G15150_HIGH PLOIDY2 (HPY2); Has 268 Blast hits to 268 proteins in 104 species: Archae - 0; Bacteria - 0; Metazoa - 139; Fungi - 53; Plants - 46; Viruses - 0; Other Eukaryotes - 30 (source: NCBI BLink).
Cup000001g000834.1		tr|A0A1S3CJX3|A0A1S3CJX3_CUCME uncharacterized protein LOC103501799 OS=Cucumis melo GN=LOC103501799 PE=3 SV=1	AT1G53210_sodium/calcium exchanger family protein / calcium-binding EF hand family protein; FUNCTIONS IN: calcium ion binding; INVOLVED IN: transmembrane transport; LOCATED IN: vacuolar membrane, plasma membrane, vacuole, membrane, plant-type vacuole; EXPRESSED IN: 27 plant structures; EXPRESSED DURING: 16 growth stages; CONTAINS InterPro DOMAIN/s: EF-Hand 1, calcium-binding site (InterPro:IPR018…
Cup000001g000835.1	sp|F4IXE7|IDM1_ARATH Increased DNA methylation 1 OS=Arabidopsis thaliana GN=IDM1 PE=1 SV=1	tr|A0A1S4E4E1|A0A1S4E4E1_CUCME increased DNA methylation 1 isoform X1 OS=Cucumis melo GN=LOC103501805 PE=4 SV=1	AT3G14980_Acyl-CoA N-acyltransferase with RING/FYVE/PHD-type zinc finger protein; FUNCTIONS IN: DNA binding, zinc ion binding, N-acetyltransferase activity; INVOLVED IN: regulation of transcription, DNA-dependent, metabolic process; LOCATED IN: nucleus; EXPRESSED IN: 18 plant structures; EXPRESSED DURING: 8 growth stages; CONTAINS InterPro DOMAIN/s: GCN5-related N-acetyltransferase (InterPro:IPR0…
Cup000001g000836.1	sp|Q8L7M1|B3GTE_ARATH Probable beta-1,3-galactosyltransferase 14 OS=Arabidopsis thaliana GN=B3GALT14 PE=2 SV=1	tr|A0A0A0L4L7|A0A0A0L4L7_CUCSA Hexosyltransferase OS=Cucumis sativus GN=Csa_4G627260 PE=3 SV=1	AT1G53290_Galactosyltransferase family protein; FUNCTIONS IN: transferase activity, transferring hexosyl groups, transferase activity, transferring glycosyl groups; INVOLVED IN: protein amino acid glycosylation; LOCATED IN: membrane; EXPRESSED IN: 24 plant structures; EXPRESSED DURING: 15 growth stages; CONTAINS InterPro DOMAIN/s: Glycosyl transferase, family 31 (InterPro:IPR002659); BEST Arabido…
Cup000001g000837.1	sp|Q9MAH1|TTL1_ARATH TPR repeat-containing thioredoxin TTL1 OS=Arabidopsis thaliana GN=TTL1 PE=1 SV=1	tr|A0A1S3CJY1|A0A1S3CJY1_CUCME TPR repeat-containing thioredoxin TTL1 OS=Cucumis melo GN=LOC103501809 PE=4 SV=1	AT1G53300_tetratricopetide-repeat thioredoxin-like 1 (TTL1); FUNCTIONS IN: binding; INVOLVED IN: cell redox homeostasis; EXPRESSED IN: 22 plant structures; EXPRESSED DURING: 13 growth stages; CONTAINS InterPro DOMAIN/s: Molecular chaperone, heat shock protein, Hsp40, DnaJ (InterPro:IPR015609), Tetratricopeptide TPR-1 (InterPro:IPR001440), Thioredoxin fold (InterPro:IPR012335), Tetratricopeptide-l…
Cup000001g000838.1	sp|Q02909|CAPP1_SOYBN Phosphoenolpyruvate carboxylase, housekeeping isozyme OS=Glycine max GN=PPC16 PE=2 SV=1	tr|A0A1S3CKE8|A0A1S3CKE8_CUCME phosphoenolpyruvate carboxylase, housekeeping isozyme OS=Cucumis melo GN=LOC103501810 PE=3 SV=1	AT1G53310_phosphoenolpyruvate carboxylase 1 (PPC1); FUNCTIONS IN: protein binding, phosphoenolpyruvate carboxylase activity; INVOLVED IN: response to salt stress, tricarboxylic acid cycle; LOCATED IN: cytosol, apoplast; EXPRESSED IN: 26 plant structures; EXPRESSED DURING: 13 growth stages; CONTAINS InterPro DOMAIN/s: Pyruvate/Phosphoenolpyruvate kinase, catalytic core (InterPro:IPR015813), Phosph…
Cup000001g000839.1	sp|Q9FZ49|ALG9_ARATH Dol-P-Man:Man(6)GlcNAc(2)-PP-Dol alpha-1,2-mannosyltransferase OS=Arabidopsis thaliana GN=ALG9 PE=1 SV=1	tr|A0A0A0KZI8|A0A0A0KZI8_CUCSA Mannosyltransferase OS=Cucumis sativus GN=Csa_4G627200 PE=3 SV=1	AT1G16900_Alg9-like mannosyltransferase family; FUNCTIONS IN: sugar binding, transferase activity, transferring glycosyl groups; INVOLVED IN: GPI anchor biosynthetic process; LOCATED IN: intrinsic to endoplasmic reticulum membrane; EXPRESSED IN: 22 plant structures; EXPRESSED DURING: 14 growth stages; CONTAINS InterPro DOMAIN/s: Alg9-like mannosyltransferase (InterPro:IPR005599); BEST Arabidopsis…
Cup000001g000840.1
Cup000001g000841.1	sp|O65355|GGH2_ARATH Gamma-glutamyl hydrolase 2 OS=Arabidopsis thaliana GN=GGH2 PE=1 SV=2	tr|A0A1S3CKF7|A0A1S3CKF7_CUCME gamma-glutamyl hydrolase 2-like OS=Cucumis melo GN=LOC103501819 PE=4 SV=1	AT1G78680_gamma-glutamyl hydrolase 2 (GGH2); FUNCTIONS IN: omega peptidase activity; INVOLVED IN: tetrahydrofolylpolyglutamate metabolic process; LOCATED IN: vacuole; EXPRESSED IN: 22 plant structures; EXPRESSED DURING: 13 growth stages; CONTAINS InterPro DOMAIN/s: Peptidase C26, gamma-glutamyl hydrolase (InterPro:IPR015527), Peptidase C26 (InterPro:IPR011697); BEST Arabidopsis thaliana protein m…
Cup000001g000842.1		tr|A0A0A0L4K4|A0A0A0L4K4_CUCSA Uncharacterized protein OS=Cucumis sativus GN=Csa_4G626090 PE=4 SV=1	AT1G78650_POLD3; FUNCTIONS IN: DNA-directed DNA polymerase activity; INVOLVED IN: DNA strand elongation involved in DNA replication; LOCATED IN: cellular_component unknown; EXPRESSED IN: 25 plant structures; EXPRESSED DURING: 15 growth stages; CONTAINS InterPro DOMAIN/s: DNA polymerase subunit Cdc27 (InterPro:IPR019038); Has 2595 Blast hits to 2034 proteins in 330 species: Archae - 0; Bacteria - …
Cup000001g000843.1		tr|A0A0A0L394|A0A0A0L394_CUCSA Uncharacterized protein OS=Cucumis sativus GN=Csa_4G625560 PE=4 SV=1	AT1G53380_Plant protein of unknown function (DUF641); CONTAINS InterPro DOMAIN/s: Protein of unknown function DUF641, plant (InterPro:IPR006943); BEST Arabidopsis thaliana protein match is: Plant protein of unknown function (DUF641) (TAIR:AT3G14870.1); Has 313 Blast hits to 310 proteins in 37 species: Archae - 0; Bacteria - 16; Metazoa - 2; Fungi - 2; Plants - 281; Viruses - 0; Other Eukaryotes -…
Cup000001g000844.A1		tr|A0A0A0L208|A0A0A0L208_CUCSA Uncharacterized protein OS=Cucumis sativus GN=Csa_4G625040 PE=4 SV=1
Cup000001g000846.1		tr|A0A1S3CK01|A0A1S3CK01_CUCME uncharacterized protein LOC103501831 isoform X1 OS=Cucumis melo GN=LOC103501831 PE=4 SV=1	AT3G14830_unknown protein; BEST Arabidopsis thaliana protein match is: unknown protein (TAIR:AT1G53450.2); Has 73 Blast hits to 73 proteins in 12 species: Archae - 0; Bacteria - 0; Metazoa - 0; Fungi - 0; Plants - 73; Viruses - 0; Other Eukaryotes - 0 (source: NCBI BLink).
Cup000001g000847.1	sp|C0LGN2|Y3148_ARATH Probable leucine-rich repeat receptor-like serine/threonine-protein kinase At3g14840 OS=Arabidopsis thaliana GN=LRR-RLK PE=2 SV=1	tr|A0A0A0L381|A0A0A0L381_CUCSA Uncharacterized protein OS=Cucumis sativus GN=Csa_4G623400 PE=4 SV=1	AT3G14840_Leucine-rich repeat transmembrane protein kinase; FUNCTIONS IN: protein kinase activity, ATP binding; INVOLVED IN: protein amino acid phosphorylation; LOCATED IN: plasma membrane; EXPRESSED IN: 25 plant structures; EXPRESSED DURING: 14 growth stages; BEST Arabidopsis thaliana protein match is: Leucine-rich repeat transmembrane protein kinase (TAIR:AT1G07650.1); Has 83 Blast hits to 83 p…
Cup000001g000848.A1
Cup000001g000849.1	sp|Q9SYM4|TPS1_ARATH Alpha,alpha-trehalose-phosphate synthase [UDP-forming] 1 OS=Arabidopsis thaliana GN=TPS1 PE=1 SV=1	tr|A0A0A0L1Z3|A0A0A0L1Z3_CUCSA Uncharacterized protein OS=Cucumis sativus GN=Csa_4G622880 PE=4 SV=1	AT1G78580_trehalose-6-phosphate synthase (TPS1); CONTAINS InterPro DOMAIN/s: Alpha,alpha-trehalose-phosphate synthase (InterPro:IPR012766), Glycosyl transferase, family 20 (InterPro:IPR001830), Trehalose-phosphatase (InterPro:IPR003337); BEST Arabidopsis thaliana protein match is: trehalose-phosphatase/synthase 2 (TAIR:AT1G16980.1); Has 6189 Blast hits to 3807 proteins in 1021 species: Archae - 4…
Cup000001g000850.1	sp|Q9LH79|SWET2_ARATH Bidirectional sugar transporter SWEET2 OS=Arabidopsis thaliana GN=SWEET2 PE=1 SV=1	tr|A0A0A0L000|A0A0A0L000_CUCSA Bidirectional sugar transporter SWEET OS=Cucumis sativus GN=Csa_4G622870 PE=3 SV=1	AT3G14770_Nodulin MtN3 family protein; FUNCTIONS IN: molecular_function unknown; INVOLVED IN: biological_process unknown; LOCATED IN: endomembrane system, integral to membrane, membrane; EXPRESSED IN: 22 plant structures; EXPRESSED DURING: 13 growth stages; CONTAINS InterPro DOMAIN/s: MtN3/saliva-related transmembrane protein, conserved region (InterPro:IPR018169), RAG1-activating protein 1 homol…
Cup000001g000851.1	sp|Q93V84|FLXL1_ARATH Protein FLX-like 1 OS=Arabidopsis thaliana GN=FLXL1 PE=1 SV=1	tr|A0A0A0L4I7|A0A0A0L4I7_CUCSA Uncharacterized protein OS=Cucumis sativus GN=Csa_4G622850 PE=4 SV=1	AT3G14750_unknown protein; BEST Arabidopsis thaliana protein match is: unknown protein (TAIR:AT1G67170.1); Has 4036 Blast hits to 3091 proteins in 519 species: Archae - 61; Bacteria - 669; Metazoa - 1503; Fungi - 255; Plants - 421; Viruses - 4; Other Eukaryotes - 1123 (source: NCBI BLink).
Cup000001g000852.1
Cup000001g000853.1	sp|P55201|BRPF1_HUMAN Peregrin OS=Homo sapiens GN=BRPF1 PE=1 SV=2	tr|A0A0A0L1Z0|A0A0A0L1Z0_CUCSA Uncharacterized protein OS=Cucumis sativus GN=Csa_4G622830 PE=4 SV=1	AT3G14740_RING/FYVE/PHD zinc finger superfamily protein; FUNCTIONS IN: zinc ion binding; EXPRESSED IN: 21 plant structures; EXPRESSED DURING: 13 growth stages; CONTAINS InterPro DOMAIN/s: Zinc finger, PHD-type (InterPro:IPR001965), Zinc finger, FYVE/PHD-type (InterPro:IPR011011), Zinc finger, PHD-finger (InterPro:IPR019787); BEST Arabidopsis thaliana protein match is: homologue of trithorax (TAIR…
Cup000001g000854.1		tr|A0A1S3BTU9|A0A1S3BTU9_CUCME uncharacterized protein LOC103493465 isoform X2 OS=Cucumis melo GN=LOC103493465 PE=4 SV=1	AT1G78540_SH2 domain protein B (SHB); FUNCTIONS IN: sequence-specific DNA binding transcription factor activity, signal transducer activity; INVOLVED IN: signal transduction, regulation of transcription, DNA-dependent; LOCATED IN: nucleus; EXPRESSED IN: stem, flower, root, leaf; CONTAINS InterPro DOMAIN/s: SH2 motif (InterPro:IPR000980), STAT transcription factor, core (InterPro:IPR001217), Conca…
Cup000001g000855.A1	sp|P52409|E13B_WHEAT Glucan endo-1,3-beta-glucosidase OS=Triticum aestivum GN=GLC1 PE=2 SV=1	tr|A0A1S3BUY7|A0A1S3BUY7_CUCME glucan endo-1,3-beta-D-glucosidase OS=Cucumis melo GN=LOC103493468 PE=4 SV=1	AT1G78520_Carbohydrate-binding X8 domain superfamily protein; FUNCTIONS IN: molecular_function unknown; INVOLVED IN: biological_process unknown; LOCATED IN: endomembrane system; CONTAINS InterPro DOMAIN/s: X8 (InterPro:IPR012946); BEST Arabidopsis thaliana protein match is: Carbohydrate-binding X8 domain superfamily protein (TAIR:AT2G43670.1); Has 1475 Blast hits to 1425 proteins in 40 species: A…
Cup000001g000856.A1	sp|H1A988|C7254_GLYUR 11-oxo-beta-amyrin 30-oxidase OS=Glycyrrhiza uralensis GN=CYP72A154 PE=1 SV=1	tr|A0A1S3B801|A0A1S3B801_CUCME cytochrome P450 CYP72A219-like OS=Cucumis melo GN=LOC103486999 PE=3 SV=1	AT3G14630_cytochrome P450, family 72, subfamily A, polypeptide 9 (CYP72A9); FUNCTIONS IN: electron carrier activity, monooxygenase activity, iron ion binding, oxygen binding, heme binding; INVOLVED IN: oxidation reduction; LOCATED IN: endomembrane system; EXPRESSED IN: stem, sepal, leaf, stamen; EXPRESSED DURING: LP.04 four leaves visible, 4 anthesis, petal differentiation and expansion stage; CO…
Cup000001g000857.1	sp|Q93XX4|C2D61_ARATH C2 domain-containing protein At1g53590 OS=Arabidopsis thaliana GN=NTMC2T6.1 PE=1 SV=2	tr|A0A1S4E4D6|A0A1S4E4D6_CUCME C2 domain-containing protein At1g53590 isoform X2 OS=Cucumis melo GN=LOC103501763 PE=4 SV=1	AT3G14590_NTMC2T6.2; LOCATED IN: chloroplast; CONTAINS InterPro DOMAIN/s: C2 membrane targeting protein (InterPro:IPR018029), C2 calcium/lipid-binding domain, CaLB (InterPro:IPR008973), C2 calcium-dependent membrane targeting (InterPro:IPR000008); BEST Arabidopsis thaliana protein match is: Calcium-dependent lipid-binding (CaLB domain) family protein (TAIR:AT1G53590.1); Has 4051 Blast hits to 354…
Cup000001g000858.1	sp|Q9FN03|UVR8_ARATH Ultraviolet-B receptor UVR8 OS=Arabidopsis thaliana GN=UVR8 PE=1 SV=1	tr|A0A1S3CLX9|A0A1S3CLX9_CUCME ultraviolet-B receptor UVR8 OS=Cucumis melo GN=LOC103502464 PE=4 SV=1	AT5G60870_Regulator of chromosome condensation (RCC1) family protein; FUNCTIONS IN: Ran GTPase binding; INVOLVED IN: biological_process unknown; LOCATED IN: mitochondrion; EXPRESSED IN: 14 plant structures; EXPRESSED DURING: 7 growth stages; CONTAINS InterPro DOMAIN/s: Regulator of chromosome condensation/beta-lactamase-inhibitor protein II (InterPro:IPR009091), Regulator of chromosome condensati…
Cup000001g000859.1	sp|Q7XZU0|SAC9_ARATH Probable phosphoinositide phosphatase SAC9 OS=Arabidopsis thaliana GN=SAC9 PE=1 SV=1	tr|A0A1S3CM23|A0A1S3CM23_CUCME LOW QUALITY PROTEIN: probable phosphoinositide phosphatase SAC9 OS=Cucumis melo GN=LOC103502472 PE=4 SV=1	AT3G59770_SUPPRESSOR OF ACTIN 9 (SAC9); FUNCTIONS IN: inositol or phosphatidylinositol phosphatase activity; INVOLVED IN: response to high light intensity, phosphatidylinositol metabolic process, response to cold, phosphoinositide-mediated signaling, response to osmotic stress; EXPRESSED IN: 24 plant structures; EXPRESSED DURING: 14 growth stages; CONTAINS InterPro DOMAIN/s: WW/Rsp5/WWP (InterPro…
Cup000001g000860.1	sp|D3UAG1|U7A16_PYRCO UDP-glycosyltransferase 71A16 OS=Pyrus communis GN=UGT71A16 PE=1 SV=1	tr|A0A1S3CLZ0|A0A1S3CLZ0_CUCME Glycosyltransferase OS=Cucumis melo GN=LOC103502477 PE=3 SV=1	AT3G21760_HYPOSTATIN RESISTANCE 1 (HYR1); FUNCTIONS IN: UDP-glycosyltransferase activity, transferase activity, transferring glycosyl groups; INVOLVED IN: metabolic process; LOCATED IN: cellular_component unknown; EXPRESSED IN: 21 plant structures; EXPRESSED DURING: 13 growth stages; CONTAINS InterPro DOMAIN/s: UDP-glucuronosyl/UDP-glucosyltransferase (InterPro:IPR002213); BEST Arabidopsis thalia…
Cup000001g000861.1	sp|D3THI6|U7A15_MALDO UDP-glycosyltransferase 71A15 OS=Malus domestica GN=UGT71A15 PE=1 SV=1	tr|A0A0A0KZA0|A0A0A0KZA0_CUCSA UDP-glucosyltransferase OS=Cucumis sativus GN=Csa_4G618500 PE=4 SV=1	AT3G21760_HYPOSTATIN RESISTANCE 1 (HYR1); FUNCTIONS IN: UDP-glycosyltransferase activity, transferase activity, transferring glycosyl groups; INVOLVED IN: metabolic process; LOCATED IN: cellular_component unknown; EXPRESSED IN: 21 plant structures; EXPRESSED DURING: 13 growth stages; CONTAINS InterPro DOMAIN/s: UDP-glucuronosyl/UDP-glucosyltransferase (InterPro:IPR002213); BEST Arabidopsis thalia…
Cup000001g000862.1		tr|A0A1S3BAU4|A0A1S3BAU4_CUCME uncharacterized protein LOC103487651 OS=Cucumis melo GN=LOC103487651 PE=4 SV=1	AT1G79070_SNARE-associated protein-related; Has 39 Blast hits to 39 proteins in 19 species: Archae - 0; Bacteria - 0; Metazoa - 6; Fungi - 0; Plants - 28; Viruses - 0; Other Eukaryotes - 5 (source: NCBI BLink).
Cup000001g000863.A1
Cup000001g000864.1	sp|P44681|YCHF_HAEIN Ribosome-binding ATPase YchF OS=Haemophilus influenzae (strain ATCC 51907 / DSM 11121 / KW20 / Rd) GN=ychF PE=1 SV=2	tr|A0A0A0KZ18|A0A0A0KZ18_CUCSA Obg-like ATPase 1 OS=Cucumis sativus GN=Csa_4G606030 PE=3 SV=1	AT1G56050_GTP-binding protein-related; FUNCTIONS IN: GTP binding; INVOLVED IN: biological_process unknown; LOCATED IN: chloroplast, chloroplast stroma; EXPRESSED IN: 21 plant structures; EXPRESSED DURING: 13 growth stages; CONTAINS InterPro DOMAIN/s: Protein of unknown function DUF933 (InterPro:IPR013029), TGS-like (InterPro:IPR012676), GTP1/OBG (InterPro:IPR006073), Conserved hypothetical protei…
Cup000001g000866.1		tr|A0A1S3B9J9|A0A1S3B9J9_CUCME uncharacterized protein LOC103487659 OS=Cucumis melo GN=LOC103487659 PE=4 SV=1	AT3G12955_SAUR-like auxin-responsive protein family ; FUNCTIONS IN: molecular_function unknown; INVOLVED IN: response to auxin stimulus; LOCATED IN: mitochondrion; EXPRESSED IN: 6 plant structures; EXPRESSED DURING: petal differentiation and expansion stage, D bilateral stage; CONTAINS InterPro DOMAIN/s: Auxin responsive SAUR protein (InterPro:IPR003676); BEST Arabidopsis thaliana protein match i…
Cup000001g000867.1		tr|A0A1S3CNV7|A0A1S3CNV7_CUCME uncharacterized protein LOC103503046 OS=Cucumis melo GN=LOC103503046 PE=4 SV=1	AT5G45030_Trypsin family protein; FUNCTIONS IN: catalytic activity; INVOLVED IN: biological_process unknown; LOCATED IN: cellular_component unknown; CONTAINS InterPro DOMAIN/s: Serine/cysteine peptidase, trypsin-like (InterPro:IPR009003); BEST Arabidopsis thaliana protein match is: Trypsin family protein (TAIR:AT2G35155.1); Has 134 Blast hits to 134 proteins in 31 species: Archae - 0; Bacteria - …
Cup000001g000868.1	sp|Q9SEE9|SR45_ARATH Serine/arginine-rich splicing factor SR45 OS=Arabidopsis thaliana GN=SR45 PE=1 SV=1	tr|A0A1S3CPA3|A0A1S3CPA3_CUCME serine/arginine-rich splicing factor SR45 OS=Cucumis melo GN=LOC103503047 PE=4 SV=1	AT1G16610_arginine/serine-rich 45 (SR45); FUNCTIONS IN: protein binding, RNA binding; INVOLVED IN: sugar mediated signaling pathway, nuclear mRNA splicing, via spliceosome, RNA splicing; LOCATED IN: nucleoplasm, nuclear speck, nucleolus; EXPRESSED IN: 24 plant structures; EXPRESSED DURING: 13 growth stages; CONTAINS InterPro DOMAIN/s: RNA recognition motif, RNP-1 (InterPro:IPR000504), Nucleotide-…
Cup000001g000869.1		tr|A0A1S3CNT8|A0A1S3CNT8_CUCME uncharacterized protein LOC103503048 isoform X2 OS=Cucumis melo GN=LOC103503048 PE=4 SV=1	AT3G12940_2-oxoglutarate (2OG) and Fe(II)-dependent oxygenase superfamily protein; BEST Arabidopsis thaliana protein match is: RING/U-box superfamily protein (TAIR:AT3G19895.1); Has 67 Blast hits to 67 proteins in 13 species: Archae - 0; Bacteria - 0; Metazoa - 0; Fungi - 0; Plants - 67; Viruses - 0; Other Eukaryotes - 0 (source: NCBI BLink).
Cup000001g000870.1		tr|A0A0A0L2V6|A0A0A0L2V6_CUCSA Uncharacterized protein OS=Cucumis sativus GN=Csa_4G608080 PE=4 SV=1	AT2G42975_unknown protein; FUNCTIONS IN: molecular_function unknown; INVOLVED IN: biological_process unknown; LOCATED IN: chloroplast thylakoid membrane, chloroplast; Has 32 Blast hits to 32 proteins in 16 species: Archae - 0; Bacteria - 0; Metazoa - 2; Fungi - 2; Plants - 28; Viruses - 0; Other Eukaryotes - 0 (source: NCBI BLink).
Cup000001g000871.A1		tr|A0A1S3CNU3|A0A1S3CNU3_CUCME uncharacterized protein LOC103503051 isoform X1 OS=Cucumis melo GN=LOC103503051 PE=4 SV=1	AT2G42975_unknown protein; FUNCTIONS IN: molecular_function unknown; INVOLVED IN: biological_process unknown; LOCATED IN: chloroplast thylakoid membrane, chloroplast; Has 32 Blast hits to 32 proteins in 16 species: Archae - 0; Bacteria - 0; Metazoa - 2; Fungi - 2; Plants - 28; Viruses - 0; Other Eukaryotes - 0 (source: NCBI BLink).
Cup000001g000872.1	sp|Q93VQ0|VCL1_ARATH Protein VACUOLELESS1 OS=Arabidopsis thaliana GN=VCL1 PE=1 SV=1	tr|A0A1S3CQD9|A0A1S3CQD9_CUCME protein VACUOLELESS1 OS=Cucumis melo GN=LOC103503053 PE=4 SV=1	AT2G38020_VACUOLELESS 1 (VCL1); CONTAINS InterPro DOMAIN/s: WD40 repeat-like-containing domain (InterPro:IPR011046), Vps16, N-terminal (InterPro:IPR006926), Vacuolar protein sorting-associated protein 16 (InterPro:IPR016534), Vps16, C-terminal (InterPro:IPR006925); Has 461 Blast hits to 410 proteins in 195 species: Archae - 0; Bacteria - 0; Metazoa - 145; Fungi - 140; Plants - 46; Viruses - 0; Ot…
Cup000001g000873.1	sp|Q7TS68|NSUN6_MOUSE Putative methyltransferase NSUN6 OS=Mus musculus GN=Nsun6 PE=2 SV=2	tr|A0A1S3CS06|A0A1S3CS06_CUCME putative methyltransferase NSUN6 isoform X1 OS=Cucumis melo GN=LOC103504116 PE=3 SV=1	AT1G06560_NOL1/NOP2/sun family protein; FUNCTIONS IN: methyltransferase activity, RNA binding; INVOLVED IN: biological_process unknown; LOCATED IN: cellular_component unknown; EXPRESSED IN: 23 plant structures; EXPRESSED DURING: 13 growth stages; CONTAINS InterPro DOMAIN/s: Bacterial Fmu (Sun)/eukaryotic nucleolar NOL1/Nop2p (InterPro:IPR001678), Pseudouridine synthase/archaeosine transglycosylas…
Cup000001g000874.1	sp|Q700D9|MYBF_ARATH Putative Myb family transcription factor At1g14600 OS=Arabidopsis thaliana GN=At1g14600 PE=2 SV=2	tr|A0A1S3CS11|A0A1S3CS11_CUCME putative Myb family transcription factor At1g14600 OS=Cucumis melo GN=LOC103504120 PE=4 SV=1	AT2G02060_Homeodomain-like superfamily protein; CONTAINS InterPro DOMAIN/s: Homeodomain-like (InterPro:IPR009057), Myb, DNA-binding (InterPro:IPR014778), HTH transcriptional regulator, Myb-type, DNA-binding (InterPro:IPR017930), Myb-like DNA-binding domain, SHAQKYF class (InterPro:IPR006447), Homeodomain-related (InterPro:IPR012287); BEST Arabidopsis thaliana protein match is: Homeodomain-like su…
Cup000001g000875.1	sp|Q28D01|WDR26_XENTR WD repeat-containing protein 26 OS=Xenopus tropicalis GN=wdr26 PE=2 SV=2	tr|A0A1S3CS38|A0A1S3CS38_CUCME uncharacterized WD repeat-containing protein C343.04c-like OS=Cucumis melo GN=LOC103504122 PE=4 SV=1	AT5G08560_transducin family protein / WD-40 repeat family protein; CONTAINS InterPro DOMAIN/s: WD40 repeat 2 (InterPro:IPR019782), WD40 repeat, conserved site (InterPro:IPR019775), WD40 repeat (InterPro:IPR001680), CTLH, C-terminal LisH motif (InterPro:IPR006595), G-protein beta WD-40 repeat, region (InterPro:IPR020472), WD40 repeat-like-containing domain (InterPro:IPR011046), WD40-repeat-contain…
Cup000001g000877.1	sp|Q94A68|Y1669_ARATH Uncharacterized oxidoreductase At1g06690, chloroplastic OS=Arabidopsis thaliana GN=At1g06690 PE=1 SV=1	tr|A0A1S3CS16|A0A1S3CS16_CUCME uncharacterized oxidoreductase At1g06690, chloroplastic OS=Cucumis melo GN=LOC103504124 PE=4 SV=1	AT1G06690_NAD(P)-linked oxidoreductase superfamily protein; FUNCTIONS IN: oxidoreductase activity, aldo-keto reductase activity; INVOLVED IN: oxidation reduction; LOCATED IN: chloroplast thylakoid membrane, chloroplast, plastoglobule, chloroplast envelope; EXPRESSED IN: 22 plant structures; EXPRESSED DURING: 14 growth stages; CONTAINS InterPro DOMAIN/s: Aldo/keto reductase (InterPro:IPR001395), A…
Cup000001g000878.1	sp|Q8W2F3|PIF4_ARATH Transcription factor PIF4 OS=Arabidopsis thaliana GN=PIF4 PE=1 SV=1	tr|A0A1S3CMJ5|A0A1S3CMJ5_CUCME transcription factor PIF4-like OS=Cucumis melo GN=LOC103502508 PE=4 SV=1	AT2G43010_phytochrome interacting factor 4 (PIF4); CONTAINS InterPro DOMAIN/s: Helix-loop-helix DNA-binding domain (InterPro:IPR001092), Helix-loop-helix DNA-binding (InterPro:IPR011598); BEST Arabidopsis thaliana protein match is: phytochrome interacting factor 3-like 6 (TAIR:AT3G59060.1); Has 4545 Blast hits to 4539 proteins in 356 species: Archae - 0; Bacteria - 0; Metazoa - 939; Fungi - 192; …
Cup000001g000879.1	sp|Q9SKX5|PAO2_ARATH Probable polyamine oxidase 2 OS=Arabidopsis thaliana GN=PAO2 PE=2 SV=1	tr|A0A1S3CLZ9|A0A1S3CLZ9_CUCME probable polyamine oxidase 2 OS=Cucumis melo GN=LOC103502485 PE=4 SV=1	AT2G43020_polyamine oxidase 2 (PAO2); FUNCTIONS IN: primary amine oxidase activity, oxidoreductase activity; INVOLVED IN: oxidation reduction; LOCATED IN: cellular_component unknown; EXPRESSED IN: sperm cell, male gametophyte, pollen tube; EXPRESSED DURING: L mature pollen stage, M germinated pollen stage; CONTAINS InterPro DOMAIN/s: Amine oxidase (InterPro:IPR002937), Flavin-containing amine oxi…
Cup000001g000880.1	sp|Q9LYT2|PP287_ARATH Pentatricopeptide repeat-containing protein At3g59040 OS=Arabidopsis thaliana GN=At3g59040 PE=2 SV=2	tr|A0A1S3CNI8|A0A1S3CNI8_CUCME pentatricopeptide repeat-containing protein At3g59040 isoform X1 OS=Cucumis melo GN=LOC103502487 PE=4 SV=1	AT3G59040_Tetratricopeptide repeat (TPR)-like superfamily protein; FUNCTIONS IN: molecular_function unknown; INVOLVED IN: biological_process unknown; LOCATED IN: chloroplast; EXPRESSED IN: 22 plant structures; EXPRESSED DURING: 13 growth stages; CONTAINS InterPro DOMAIN/s: Pentatricopeptide repeat (InterPro:IPR002885); BEST Arabidopsis thaliana protein match is: Pentatricopeptide repeat (PPR) sup…
Cup000001g000881.1	sp|Q9LUW5|RH53_ARATH DEAD-box ATP-dependent RNA helicase 53 OS=Arabidopsis thaliana GN=RH53 PE=2 SV=1	tr|A0A0A0KZ67|A0A0A0KZ67_CUCSA Uncharacterized protein OS=Cucumis sativus GN=Csa_4G616790 PE=4 SV=1	AT3G22330_putative mitochondrial RNA helicase 2 (PMH2); FUNCTIONS IN: helicase activity, ATP-dependent helicase activity, ATP binding, nucleic acid binding; INVOLVED IN: response to cold, Group II intron splicing; LOCATED IN: mitochondrion, nucleolus, cell wall, protein complex; EXPRESSED IN: guard cell; CONTAINS InterPro DOMAIN/s: RNA helicase, DEAD-box type, Q motif (InterPro:IPR014014), DNA/RN…
Cup000001g000882.1		tr|A0A1S3CM30|A0A1S3CM30_CUCME uncharacterized protein LOC103502492 OS=Cucumis melo GN=LOC103502492 PE=4 SV=1	AT5G60580_RING/U-box superfamily protein; FUNCTIONS IN: zinc ion binding; INVOLVED IN: biological_process unknown; LOCATED IN: cellular_component unknown; CONTAINS InterPro DOMAIN/s: Zinc finger, C3HC4 RING-type (InterPro:IPR018957), Zinc finger, RING-CH-type (InterPro:IPR011016); BEST Arabidopsis thaliana protein match is: RING/U-box superfamily protein (TAIR:AT3G09760.1); Has 1587 Blast hits to…
Cup000001g000883.1
Cup000001g000884.1	sp|O65924|Y2921_ARATH Putative leucine-rich repeat receptor-like protein kinase At2g19210 OS=Arabidopsis thaliana GN=At2g19210 PE=3 SV=1	tr|A0A1S3CNJ9|A0A1S3CNJ9_CUCME putative leucine-rich repeat receptor-like protein kinase At2g19210 OS=Cucumis melo GN=LOC103502494 PE=4 SV=1	AT4G29990_Leucine-rich repeat transmembrane protein kinase protein; FUNCTIONS IN: protein serine/threonine kinase activity, protein kinase activity, ATP binding; INVOLVED IN: protein amino acid phosphorylation; LOCATED IN: endomembrane system; EXPRESSED IN: embryo, leaf whorl, root; EXPRESSED DURING: D bilateral stage; CONTAINS InterPro DOMAIN/s: Protein kinase, ATP binding site (InterPro:IPR0174…
Cup000001g000886.1	sp|F4JMJ1|HSP7R_ARATH Heat shock 70 kDa protein 17 OS=Arabidopsis thaliana GN=HSP70-17 PE=2 SV=1	tr|A0A1S3CMI0|A0A1S3CMI0_CUCME heat shock 70 kDa protein 17 OS=Cucumis melo GN=LOC103502499 PE=3 SV=1	AT4G16660_heat shock protein 70 (Hsp 70) family protein; FUNCTIONS IN: ATP binding; LOCATED IN: plasma membrane, chloroplast; EXPRESSED IN: 24 plant structures; EXPRESSED DURING: 13 growth stages; CONTAINS InterPro DOMAIN/s: Heat shock protein 70, conserved site (InterPro:IPR018181), Heat shock protein Hsp70 (InterPro:IPR001023), Heat shock protein 70 (InterPro:IPR013126); BEST Arabidopsis thalia…
Cup000001g000887.1	sp|Q3EBQ3|FRS2_ARATH Protein FAR1-RELATED SEQUENCE 2 OS=Arabidopsis thaliana GN=FRS2 PE=1 SV=1	tr|A0A0A0KZ94|A0A0A0KZ94_CUCSA Uncharacterized protein OS=Cucumis sativus GN=Csa_4G618450 PE=4 SV=1	AT2G32250_FAR1-related sequence 2 (FRS2); FUNCTIONS IN: zinc ion binding; INVOLVED IN: response to red or far red light; LOCATED IN: cellular_component unknown; EXPRESSED IN: 22 plant structures; EXPRESSED DURING: 13 growth stages; CONTAINS InterPro DOMAIN/s: Zinc finger, SWIM-type (InterPro:IPR007527), MULE transposase, conserved domain (InterPro:IPR018289), Transcription factor, FAR1-related (I…
Cup000001g000889.1	sp|Q84TE6|NAC22_ARATH NAC domain-containing protein 21/22 OS=Arabidopsis thaliana GN=NAC021 PE=1 SV=2	tr|A0A0A0LDG6|A0A0A0LDG6_CUCSA Uncharacterized protein OS=Cucumis sativus GN=Csa_3G523580 PE=4 SV=1	AT1G56010_NAC domain containing protein 1 (NAC1); CONTAINS InterPro DOMAIN/s: No apical meristem (NAM) protein (InterPro:IPR003441); BEST Arabidopsis thaliana protein match is: NAC (No Apical Meristem) domain transcriptional regulator superfamily protein (TAIR:AT3G12977.1); Has 2736 Blast hits to 2731 proteins in 75 species: Archae - 0; Bacteria - 0; Metazoa - 0; Fungi - 0; Plants - 2736; Viruses…
Cup000001g000890.1	sp|Q39199|RECAC_ARATH DNA repair protein recA homolog 1, chloroplastic OS=Arabidopsis thaliana GN=RECA PE=2 SV=1	tr|A0A0A0LBT0|A0A0A0LBT0_CUCSA Uncharacterized protein OS=Cucumis sativus GN=Csa_3G524580 PE=3 SV=1	AT1G79050_recA DNA recombination family protein; FUNCTIONS IN: in 6 functions; INVOLVED IN: DNA repair, SOS response, DNA recombination, DNA metabolic process; LOCATED IN: chloroplast; EXPRESSED IN: 22 plant structures; EXPRESSED DURING: 13 growth stages; CONTAINS InterPro DOMAIN/s: DNA recombination/repair protein RecA/RadB, ATP-binding domain (InterPro:IPR020588), ATPase, AAA+ type, core (Inter…
Cup000001g000891.1	sp|C0LGF4|FEI1_ARATH LRR receptor-like serine/threonine-protein kinase FEI 1 OS=Arabidopsis thaliana GN=FEI1 PE=1 SV=1	tr|A0A0A0L3H8|A0A0A0L3H8_CUCSA Uncharacterized protein OS=Cucumis sativus GN=Csa_4G674750 PE=3 SV=1	AT1G31420_FEI 1 (FEI1); FUNCTIONS IN: protein serine/threonine kinase activity, kinase activity, ATP binding; INVOLVED IN: protein amino acid phosphorylation, transmembrane receptor protein tyrosine kinase signaling pathway, plant-type cell wall organization, unidimensional cell growth; LOCATED IN: endomembrane system; EXPRESSED IN: 23 plant structures; EXPRESSED DURING: 13 growth stages; CONTAIN…
Cup000001g000892.1		tr|A0A0A0L609|A0A0A0L609_CUCSA Uncharacterized protein OS=Cucumis sativus GN=Csa_4G669230 PE=4 SV=1	AT4G19430_unknown protein; FUNCTIONS IN: molecular_function unknown; INVOLVED IN: biological_process unknown; LOCATED IN: chloroplast; EXPRESSED IN: 17 plant structures; EXPRESSED DURING: 13 growth stages; Has 30201 Blast hits to 17322 proteins in 780 species: Archae - 12; Bacteria - 1396; Metazoa - 17338; Fungi - 3422; Plants - 5037; Viruses - 0; Other Eukaryotes - 2996 (source: NCBI BLink).
Cup000001g000896.1		tr|A0A1S3BA03|A0A1S3BA03_CUCME uncharacterized protein LOC103487632 isoform X1 OS=Cucumis melo GN=LOC103487632 PE=4 SV=1	AT4G19390_Uncharacterised protein family (UPF0114); FUNCTIONS IN: molecular_function unknown; INVOLVED IN: biological_process unknown; LOCATED IN: chloroplast; EXPRESSED IN: 23 plant structures; EXPRESSED DURING: 13 growth stages; CONTAINS InterPro DOMAIN/s: Uncharacterised protein family UPF0114, plant (InterPro:IPR016804), Uncharacterised protein family UPF0114 (InterPro:IPR005134); BEST Arabid…
Cup000001g000897.1
Cup000001g000898.1	sp|O65709|FAO4A_ARATH Long-chain-alcohol oxidase FAO4A OS=Arabidopsis thaliana GN=FAO4A PE=3 SV=2	tr|A0A1S3BAQ9|A0A1S3BAQ9_CUCME Long-chain-alcohol oxidase OS=Cucumis melo GN=LOC103487628 PE=3 SV=1	AT4G19380_Long-chain fatty alcohol dehydrogenase family protein; FUNCTIONS IN: electron carrier activity, oxidoreductase activity, acting on CH-OH group of donors, FAD binding; LOCATED IN: cellular_component unknown; EXPRESSED IN: 14 plant structures; EXPRESSED DURING: 6 growth stages; CONTAINS InterPro DOMAIN/s: Glucose-methanol-choline oxidoreductase, N-terminal (InterPro:IPR000172), Glucose-me…
Cup000001g000899.1		tr|A0A1S3B9G0|A0A1S3B9G0_CUCME uncharacterized protein LOC103487629 OS=Cucumis melo GN=LOC103487629 PE=4 SV=1	AT4G19370_Protein of unknown function (DUF1218); FUNCTIONS IN: molecular_function unknown; INVOLVED IN: biological_process unknown; LOCATED IN: endomembrane system; EXPRESSED IN: 9 plant structures; EXPRESSED DURING: LP.06 six leaves visible, LP.04 four leaves visible, 4 anthesis, petal differentiation and expansion stage; CONTAINS InterPro DOMAIN/s: Protein of unknown function DUF1218 (InterPro:…
Cup000001g000900.1	sp|Q8L7A9|AP4E_ARATH AP-4 complex subunit epsilon OS=Arabidopsis thaliana GN=At1g31730 PE=1 SV=1	tr|A0A1S3B9W4|A0A1S3B9W4_CUCME AP-4 complex subunit epsilon OS=Cucumis melo GN=LOC103487626 PE=4 SV=1	AT1G31730_Adaptin family protein; FUNCTIONS IN: clathrin binding, binding; INVOLVED IN: intracellular protein transport, vesicle-mediated transport; LOCATED IN: membrane coat; EXPRESSED IN: 24 plant structures; EXPRESSED DURING: 13 growth stages; CONTAINS InterPro DOMAIN/s: Armadillo-like helical (InterPro:IPR011989), Adaptor protein complex AP-4, epsilon subunit (InterPro:IPR017109), Armadillo-t…
Cup000001g000901.1	sp|Q8LPJ4|AB2E_ARATH ABC transporter E family member 2 OS=Arabidopsis thaliana GN=ABCE2 PE=2 SV=1	tr|A0A1S3B9F5|A0A1S3B9F5_CUCME ABC transporter E family member 2 OS=Cucumis melo GN=LOC103487625 PE=4 SV=1	AT4G19210_RNAse l inhibitor protein 2 (RLI2); FUNCTIONS IN: transporter activity; EXPRESSED IN: 26 plant structures; EXPRESSED DURING: 15 growth stages; CONTAINS InterPro DOMAIN/s: ABC transporter-like (InterPro:IPR003439), 4Fe-4S binding domain (InterPro:IPR001450), ATPase, AAA+ type, core (InterPro:IPR003593), 4Fe-4S ferredoxin, iron-sulpur binding domain (InterPro:IPR017896), 4Fe-4S ferredoxin…
Cup000001g000902.1	sp|Q9FHK0|SKI31_ARATH F-box protein SKIP31 OS=Arabidopsis thaliana GN=SKIP31 PE=1 SV=1	tr|A0A1S3B9V0|A0A1S3B9V0_CUCME F-box protein SKIP31 isoform X1 OS=Cucumis melo GN=LOC103487620 PE=4 SV=1	AT5G45360_F-box family protein; CONTAINS InterPro DOMAIN/s: F-box domain, cyclin-like (InterPro:IPR001810), F-box domain, Skp2-like (InterPro:IPR022364), Herpesvirus UL92 (InterPro:IPR004289); Has 30201 Blast hits to 17322 proteins in 780 species: Archae - 12; Bacteria - 1396; Metazoa - 17338; Fungi - 3422; Plants - 5037; Viruses - 0; Other Eukaryotes - 2996 (source: NCBI BLink).
Cup000001g000903.1	sp|Q8R3I3|COG6_MOUSE Conserved oligomeric Golgi complex subunit 6 OS=Mus musculus GN=Cog6 PE=1 SV=2	tr|A0A1S3BAN8|A0A1S3BAN8_CUCME conserved oligomeric Golgi complex subunit 6 OS=Cucumis melo GN=LOC103487619 PE=4 SV=1	AT1G31780_CONTAINS InterPro DOMAIN/s: Conserved oligomeric complex COG6 (InterPro:IPR010490); Has 384 Blast hits to 379 proteins in 190 species: Archae - 0; Bacteria - 4; Metazoa - 151; Fungi - 156; Plants - 42; Viruses - 0; Other Eukaryotes - 31 (source: NCBI BLink).
Cup000001g000904.1	sp|O80662|TCHQD_ARATH Glutathione S-transferase TCHQD OS=Arabidopsis thaliana GN=TCHQD PE=2 SV=1	tr|A0A1S3BAL6|A0A1S3BAL6_CUCME glutathione S-transferase TCHQD OS=Cucumis melo GN=LOC103487615 PE=3 SV=1	AT1G77290_Glutathione S-transferase family protein; INVOLVED IN: pentachlorophenol catabolic process; LOCATED IN: plasma membrane; CONTAINS InterPro DOMAIN/s: Thioredoxin fold (InterPro:IPR012335), Glutathione S-transferase, C-terminal (InterPro:IPR004046), Glutathione S-transferase, C-terminal-like (InterPro:IPR010987), Glutathione S-transferase/chloride channel, C-terminal (InterPro:IPR017933),…
Cup000001g000906.A1	sp|Q0WPW4|ACCO5_ARATH 1-aminocyclopropane-1-carboxylate oxidase 5 OS=Arabidopsis thaliana GN=At1g77330 PE=2 SV=1	tr|A0A1S4DV57|A0A1S4DV57_CUCME DNA topoisomerase 2-binding protein 1 isoform X1 OS=Cucumis melo GN=LOC103487611 PE=4 SV=1	AT1G77320_meiosis defective 1 (MEI1); FUNCTIONS IN: transcription coactivator activity; INVOLVED IN: female meiosis, reciprocal meiotic recombination, response to DNA damage stimulus, male meiosis; LOCATED IN: intracellular; CONTAINS InterPro DOMAIN/s: BRCT (InterPro:IPR001357); BEST Arabidopsis thaliana protein match is: BRCT domain-containing DNA repair protein (TAIR:AT3G43930.2); Has 1189 Blas…
Cup000001g000906.A2	sp|Q0WPW4|ACCO5_ARATH 1-aminocyclopropane-1-carboxylate oxidase 5 OS=Arabidopsis thaliana GN=At1g77330 PE=2 SV=1	tr|A0A1S4DV57|A0A1S4DV57_CUCME DNA topoisomerase 2-binding protein 1 isoform X1 OS=Cucumis melo GN=LOC103487611 PE=4 SV=1	AT1G77320_meiosis defective 1 (MEI1); FUNCTIONS IN: transcription coactivator activity; INVOLVED IN: female meiosis, reciprocal meiotic recombination, response to DNA damage stimulus, male meiosis; LOCATED IN: intracellular; CONTAINS InterPro DOMAIN/s: BRCT (InterPro:IPR001357); BEST Arabidopsis thaliana protein match is: BRCT domain-containing DNA repair protein (TAIR:AT3G43930.2); Has 1189 Blas…
Cup000001g000908.1	sp|Q39134|AAP3_ARATH Amino acid permease 3 OS=Arabidopsis thaliana GN=AAP3 PE=1 SV=2	tr|A0A1S3B9C8|A0A1S3B9C8_CUCME amino acid permease 3-like OS=Cucumis melo GN=LOC103487608 PE=4 SV=1	AT1G77380_amino acid permease 3 (AAP3); CONTAINS InterPro DOMAIN/s: Amino acid transporter, transmembrane (InterPro:IPR013057); BEST Arabidopsis thaliana protein match is: amino acid permease 2 (TAIR:AT5G09220.1); Has 2346 Blast hits to 2332 proteins in 227 species: Archae - 0; Bacteria - 15; Metazoa - 394; Fungi - 322; Plants - 1373; Viruses - 0; Other Eukaryotes - 242 (source: NCBI BLink).
Cup000001g000909.A1
Cup000001g000910.1	sp|Q38967|AAP2_ARATH Amino acid permease 2 OS=Arabidopsis thaliana GN=AAP2 PE=1 SV=1	tr|A0A1S3B9C8|A0A1S3B9C8_CUCME amino acid permease 3-like OS=Cucumis melo GN=LOC103487608 PE=4 SV=1	AT5G09220_amino acid permease 2 (AAP2); CONTAINS InterPro DOMAIN/s: Amino acid transporter, transmembrane (InterPro:IPR013057); BEST Arabidopsis thaliana protein match is: amino acid permease 4 (TAIR:AT5G63850.1); Has 2701 Blast hits to 2684 proteins in 226 species: Archae - 0; Bacteria - 6; Metazoa - 573; Fungi - 420; Plants - 1375; Viruses - 0; Other Eukaryotes - 327 (source: NCBI BLink).
Cup000001g000911.1	sp|Q1PFC5|PP130_ARATH Pentatricopeptide repeat-containing protein At1g77405 OS=Arabidopsis thaliana GN=At1g77405 PE=2 SV=1	tr|A0A1S3CL24|A0A1S3CL24_CUCME pentatricopeptide repeat-containing protein At1g77405 OS=Cucumis melo GN=LOC103501662 PE=4 SV=1	AT1G77405_Pentatricopeptide repeat (PPR) superfamily protein; CONTAINS InterPro DOMAIN/s: Pentatricopeptide repeat (InterPro:IPR002885); BEST Arabidopsis thaliana protein match is: Tetratricopeptide repeat (TPR)-like superfamily protein (TAIR:AT5G39710.1); Has 29650 Blast hits to 9898 proteins in 260 species: Archae - 4; Bacteria - 20; Metazoa - 223; Fungi - 306; Plants - 28152; Viruses - 0; Othe…
Cup000001g000912.1
Cup000001g000913.1		tr|A0A1S3B9T1|A0A1S3B9T1_CUCME uncharacterized protein LOC103487604 isoform X2 OS=Cucumis melo GN=LOC103487604 PE=4 SV=1
Cup000001g000914.1
Cup000001g000915.1	sp|F4I718|CSI3_ARATH Protein CELLULOSE SYNTHASE INTERACTIVE 3 OS=Arabidopsis thaliana GN=CSI3 PE=1 SV=1	tr|A0A1S3BAK1|A0A1S3BAK1_CUCME uncharacterized protein LOC103487602 OS=Cucumis melo GN=LOC103487602 PE=4 SV=1	AT1G77460_Armadillo/beta-catenin-like repeat ; C2 calcium/lipid-binding domain (CaLB) protein; FUNCTIONS IN: binding; INVOLVED IN: biological_process unknown; LOCATED IN: cellular_component unknown; EXPRESSED IN: 21 plant structures; EXPRESSED DURING: 13 growth stages; CONTAINS InterPro DOMAIN/s: Armadillo-like helical (InterPro:IPR011989), C2 membrane targeting protein (InterPro:IPR018029), Arma…
Cup000001g000916.1	sp|Q80Y75|DJB13_MOUSE DnaJ homolog subfamily B member 13 OS=Mus musculus GN=Dnajb13 PE=1 SV=1	tr|A0A1S3BAK8|A0A1S3BAK8_CUCME chaperone protein DnaJ OS=Cucumis melo GN=LOC103487597 PE=4 SV=1	AT1G11040_HSP40/DnaJ peptide-binding protein; FUNCTIONS IN: unfolded protein binding, heat shock protein binding; INVOLVED IN: protein folding; LOCATED IN: cellular_component unknown; EXPRESSED IN: petal, leaf whorl, male gametophyte, flower, pollen tube; EXPRESSED DURING: L mature pollen stage, M germinated pollen stage, 4 anthesis, petal differentiation and expansion stage; CONTAINS InterPro DO…
Cup000001g000917.1		tr|A0A0A0L369|A0A0A0L369_CUCSA Uncharacterized protein OS=Cucumis sativus GN=Csa_4G361900 PE=4 SV=1	AT1G77500_Protein of unknown function (DUF630 and DUF632); INVOLVED IN: N-terminal protein myristoylation; EXPRESSED IN: 20 plant structures; EXPRESSED DURING: 11 growth stages; CONTAINS InterPro DOMAIN/s: Protein of unknown function DUF630 (InterPro:IPR006868), Protein of unknown function DUF632 (InterPro:IPR006867); BEST Arabidopsis thaliana protein match is: Protein of unknown function (DUF630…
Cup000001g000918.1		tr|A0A1S3BAE7|A0A1S3BAE7_CUCME uncharacterized protein LOC103487572 OS=Cucumis melo GN=LOC103487572 PE=4 SV=1	AT1G77660_Histone H3 K4-specific methyltransferase SET7/9 family protein; CONTAINS InterPro DOMAIN/s: MORN motif (InterPro:IPR003409); BEST Arabidopsis thaliana protein match is: Histone H3 K4-specific methyltransferase SET7/9 family protein (TAIR:AT1G21920.1); Has 25589 Blast hits to 6526 proteins in 562 species: Archae - 0; Bacteria - 3550; Metazoa - 4135; Fungi - 204; Plants - 2355; Viruses - …
Cup000001g000919.1	sp|O22197|RHC1A_ARATH Probable E3 ubiquitin-protein ligase RHC1A OS=Arabidopsis thaliana GN=RHC1A PE=2 SV=1	tr|A0A0A0L0L2|A0A0A0L0L2_CUCSA Uncharacterized protein OS=Cucumis sativus GN=Csa_4G370570 PE=4 SV=1	AT1G60360_RING/U-box superfamily protein; FUNCTIONS IN: zinc ion binding; CONTAINS InterPro DOMAIN/s: Zinc finger, RING-type (InterPro:IPR001841), Zinc finger, C3HC4 RING-type (InterPro:IPR018957); BEST Arabidopsis thaliana protein match is: RING/U-box superfamily protein (TAIR:AT3G19950.1); Has 9982 Blast hits to 9957 proteins in 273 species: Archae - 0; Bacteria - 6; Metazoa - 2754; Fungi - 100…
Cup000001g000920.1		tr|V4V5W6|V4V5W6_9ROSI Glutaredoxin-like protein OS=Citrus clementina GN=CICLE_v10002717mg PE=3 SV=1	AT4G08280_Thioredoxin superfamily protein; FUNCTIONS IN: molecular_function unknown; INVOLVED IN: biological_process unknown; LOCATED IN: chloroplast; EXPRESSED IN: 22 plant structures; EXPRESSED DURING: 13 growth stages; CONTAINS InterPro DOMAIN/s: Glutaredoxin like (InterPro:IPR008554), Thioredoxin fold (InterPro:IPR012335), Thioredoxin-like fold (InterPro:IPR012336); Has 30201 Blast hits to 17…
Cup000001g000921.1
Cup000001g000922.1	sp|Q96QE3|ATAD5_HUMAN ATPase family AAA domain-containing protein 5 OS=Homo sapiens GN=ATAD5 PE=1 SV=4	tr|A0A1S3BAF7|A0A1S3BAF7_CUCME uncharacterized protein LOC103487579 isoform X1 OS=Cucumis melo GN=LOC103487579 PE=4 SV=1	AT1G77620_P-loop containing nucleoside triphosphate hydrolases superfamily protein; FUNCTIONS IN: nucleoside-triphosphatase activity, nucleotide binding; INVOLVED IN: DNA repair, cell cycle; LOCATED IN: nucleus; CONTAINS InterPro DOMAIN/s: Checkpoint protein Rad24 (InterPro:IPR004582), ATPase, AAA+ type, core (InterPro:IPR003593); BEST Arabidopsis thaliana protein match is: replication factor C1 …
Cup000001g000923.1		tr|A0A1S3B978|A0A1S3B978_CUCME uncharacterized protein LOC103487581 OS=Cucumis melo GN=LOC103487581 PE=4 SV=1	AT1G44760_Adenine nucleotide alpha hydrolases-like superfamily protein; FUNCTIONS IN: molecular_function unknown; INVOLVED IN: response to stress; EXPRESSED IN: 22 plant structures; EXPRESSED DURING: 13 growth stages; CONTAINS InterPro DOMAIN/s: UspA (InterPro:IPR006016), Rossmann-like alpha/beta/alpha sandwich fold (InterPro:IPR014729); BEST Arabidopsis thaliana protein match is: Adenine nucleot…
Cup000001g000924.1
Cup000001g000925.1	sp|Q8W486|Y1491_ARATH Uncharacterized protein At1g04910 OS=Arabidopsis thaliana GN=At1g04910 PE=2 SV=1	tr|A0A1S3BAF8|A0A1S3BAF8_CUCME uncharacterized protein At1g04910-like OS=Cucumis melo GN=LOC103487566 PE=4 SV=1	AT1G38131_O-fucosyltransferase family protein; FUNCTIONS IN: molecular_function unknown; INVOLVED IN: biological_process unknown; LOCATED IN: chloroplast; CONTAINS InterPro DOMAIN/s: GDP-fucose protein O-fucosyltransferase (InterPro:IPR019378); BEST Arabidopsis thaliana protein match is: O-fucosyltransferase family protein (TAIR:AT1G38065.1); Has 834 Blast hits to 825 proteins in 29 species: Arch…
Cup000001g000926.1	sp|Q8L796|PI5K2_ARATH Phosphatidylinositol 4-phosphate 5-kinase 2 OS=Arabidopsis thaliana GN=PIP5K2 PE=1 SV=2	tr|A0A0A0L395|A0A0A0L395_CUCSA Uncharacterized protein OS=Cucumis sativus GN=Csa_4G372620 PE=4 SV=1	AT1G77740_phosphatidylinositol-4-phosphate 5-kinase 2 (PIP5K2); CONTAINS InterPro DOMAIN/s: Phosphatidylinositol-4-phosphate 5-kinase, core, subgroup (InterPro:IPR016034), Phosphatidylinositol-4-phosphate 5-kinase, plant (InterPro:IPR017163), MORN motif (InterPro:IPR003409), Phosphatidylinositol-4-phosphate 5-kinase, core (InterPro:IPR002498); BEST Arabidopsis thaliana protein match is: phosphati…
Cup000001g000927.A1	sp|Q5Z676|CML29_ORYSJ Probable calcium-binding protein CML29 OS=Oryza sativa subsp. japonica GN=CML29 PE=2 SV=1	tr|A0A1S3B9P7|A0A1S3B9P7_CUCME probable calcium-binding protein CML29 OS=Cucumis melo GN=LOC103487564 PE=4 SV=1	AT1G24620_EF hand calcium-binding protein family; FUNCTIONS IN: calcium ion binding; INVOLVED IN: response to cold; LOCATED IN: nucleus, cytoplasm; EXPRESSED IN: 7 plant structures; EXPRESSED DURING: L mature pollen stage, M germinated pollen stage, 4 anthesis, petal differentiation and expansion stage; CONTAINS InterPro DOMAIN/s: EF-Hand 1, calcium-binding site (InterPro:IPR018247), EF-HAND 2 (I…
Cup000001g000928.1	sp|Q84WV0|GLYC7_ARATH Serine hydroxymethyltransferase 7 OS=Arabidopsis thaliana GN=SHM7 PE=2 SV=1	tr|A0A1S3B9K5|A0A1S3B9K5_CUCME Serine hydroxymethyltransferase OS=Cucumis melo GN=LOC103487552 PE=3 SV=1	AT1G36370_serine hydroxymethyltransferase 7 (SHM7); FUNCTIONS IN: pyridoxal phosphate binding, glycine hydroxymethyltransferase activity, catalytic activity; INVOLVED IN: response to cadmium ion, glycine metabolic process, L-serine metabolic process; EXPRESSED IN: 23 plant structures; EXPRESSED DURING: 15 growth stages; CONTAINS InterPro DOMAIN/s: Pyridoxal phosphate-dependent transferase, major …
Cup000001g000929.1	sp|Q66KH2|ERGI3_XENLA Endoplasmic reticulum-Golgi intermediate compartment protein 3 OS=Xenopus laevis GN=ergic3 PE=2 SV=1	tr|A0A1S3B9N2|A0A1S3B9N2_CUCME endoplasmic reticulum-Golgi intermediate compartment protein 3-like OS=Cucumis melo GN=LOC103487547 PE=4 SV=1	AT1G36050_Endoplasmic reticulum vesicle transporter protein; FUNCTIONS IN: molecular_function unknown; INVOLVED IN: fatty acid biosynthetic process; LOCATED IN: plasma membrane; EXPRESSED IN: 25 plant structures; EXPRESSED DURING: 15 growth stages; CONTAINS InterPro DOMAIN/s: Protein of unknown function DUF1692 (InterPro:IPR012936); BEST Arabidopsis thaliana protein match is: Endoplasmic reticulu…
Cup000001g000930.1	sp|O94387|YGSA_SCHPO Uncharacterized ATP-dependent helicase C29A10.10c OS=Schizosaccharomyces pombe (strain 972 / ATCC 24843) GN=SPBC29A10.10c PE=3 SV=1	tr|A0A1S3B945|A0A1S3B945_CUCME uncharacterized ATP-dependent helicase C29A10.10c-like OS=Cucumis melo GN=LOC103487545 PE=4 SV=1	AT4G30100_P-loop containing nucleoside triphosphate hydrolases superfamily protein; BEST Arabidopsis thaliana protein match is: P-loop containing nucleoside triphosphate hydrolases superfamily protein (TAIR:AT2G19120.1); Has 5876 Blast hits to 5615 proteins in 1104 species: Archae - 176; Bacteria - 1754; Metazoa - 1255; Fungi - 973; Plants - 640; Viruses - 179; Other Eukaryotes - 899 (source: NCB…
Cup000001g000931.1
Cup000001g000932.A1	sp|Q9FEP7|SUT13_ARATH Sulfate transporter 1.3 OS=Arabidopsis thaliana GN=SULTR1;3 PE=2 SV=1	tr|A0A1S4DV78|A0A1S4DV78_CUCME sulfate transporter 1.3-like OS=Cucumis melo GN=LOC103487540 PE=3 SV=1	AT1G22150_sulfate transporter 1;3 (SULTR1;3); FUNCTIONS IN: sulfate transmembrane transporter activity; INVOLVED IN: sulfate transport, transport, transmembrane transport; LOCATED IN: integral to membrane, membrane; EXPRESSED IN: petal, leaf whorl, sperm cell, flower, pollen tube; EXPRESSED DURING: 4 anthesis, petal differentiation and expansion stage; CONTAINS InterPro DOMAIN/s: Sulphate transpo…
Cup000001g000932.A2	sp|Q9FEP7|SUT13_ARATH Sulfate transporter 1.3 OS=Arabidopsis thaliana GN=SULTR1;3 PE=2 SV=1	tr|A0A1S4DV78|A0A1S4DV78_CUCME sulfate transporter 1.3-like OS=Cucumis melo GN=LOC103487540 PE=3 SV=1	AT1G22150_sulfate transporter 1;3 (SULTR1;3); FUNCTIONS IN: sulfate transmembrane transporter activity; INVOLVED IN: sulfate transport, transport, transmembrane transport; LOCATED IN: integral to membrane, membrane; EXPRESSED IN: petal, leaf whorl, sperm cell, flower, pollen tube; EXPRESSED DURING: 4 anthesis, petal differentiation and expansion stage; CONTAINS InterPro DOMAIN/s: Sulphate transpo…
Cup000001g000933.1	sp|Q9LIE6|VQ22_ARATH VQ motif-containing protein 22 OS=Arabidopsis thaliana GN=VQ22 PE=2 SV=1	tr|A0A0A0LJY7|A0A0A0LJY7_CUCSA Uncharacterized protein OS=Cucumis sativus GN=Csa_3G895870 PE=4 SV=1	AT4G39720_VQ motif-containing protein; CONTAINS InterPro DOMAIN/s: VQ (InterPro:IPR008889); BEST Arabidopsis thaliana protein match is: VQ motif-containing protein (TAIR:AT1G35830.1); Has 406 Blast hits to 390 proteins in 39 species: Archae - 0; Bacteria - 0; Metazoa - 10; Fungi - 7; Plants - 145; Viruses - 0; Other Eukaryotes - 244 (source: NCBI BLink).
Cup000001g000934.1		tr|A0A1S3CRQ7|A0A1S3CRQ7_CUCME high affinity nitrate transporter 2.5 OS=Cucumis melo GN=LOC103503585 PE=4 SV=1	AT1G78130_unfertilized embryo sac 2 (UNE2); CONTAINS InterPro DOMAIN/s: Major facilitator superfamily (InterPro:IPR020846), Major facilitator superfamily MFS-1 (InterPro:IPR011701), Major facilitator superfamily, general substrate transporter (InterPro:IPR016196); BEST Arabidopsis thaliana protein match is: Major facilitator superfamily protein (TAIR:AT5G10190.1); Has 16910 Blast hits to 16851 pr…
Cup000001g000935.1		tr|A0A1S3CQA1|A0A1S3CQA1_CUCME uncharacterized protein LOC103503587 OS=Cucumis melo GN=LOC103503587 PE=4 SV=1	AT1G78170_unknown protein; BEST Arabidopsis thaliana protein match is: unknown protein (TAIR:AT1G22250.1); Has 66 Blast hits to 66 proteins in 11 species: Archae - 0; Bacteria - 0; Metazoa - 0; Fungi - 0; Plants - 66; Viruses - 0; Other Eukaryotes - 0 (source: NCBI BLink).
Cup000001g000936.A1		tr|A0A0A0LJY1|A0A0A0LJY1_CUCSA Uncharacterized protein OS=Cucumis sativus GN=Csa_3G895820 PE=4 SV=1	AT1G78172_unknown protein; FUNCTIONS IN: molecular_function unknown; INVOLVED IN: biological_process unknown; LOCATED IN: cellular_component unknown; Has 30201 Blast hits to 17322 proteins in 780 species: Archae - 12; Bacteria - 1396; Metazoa - 17338; Fungi - 3422; Plants - 5037; Viruses - 0; Other Eukaryotes - 2996 (source: NCBI BLink).
Cup000001g000937.1	sp|Q8L493|DAAA_ARATH D-amino-acid transaminase, chloroplastic OS=Arabidopsis thaliana GN=DAAT PE=1 SV=1	tr|A0A1S3CQM1|A0A1S3CQM1_CUCME D-amino-acid transaminase, chloroplastic OS=Cucumis melo GN=LOC103503592 PE=4 SV=1	AT5G57850_D-aminoacid aminotransferase-like PLP-dependent enzymes superfamily protein; FUNCTIONS IN: 4-amino-4-deoxychorismate lyase activity, catalytic activity; INVOLVED IN: tetrahydrofolate biosynthetic process; LOCATED IN: chloroplast; EXPRESSED IN: 24 plant structures; EXPRESSED DURING: 15 growth stages; CONTAINS InterPro DOMAIN/s: Aminotransferase, class IV (InterPro:IPR001544); BEST Arabid…
Cup000001g000938.1	sp|Q6ZVM7|TM1L2_HUMAN TOM1-like protein 2 OS=Homo sapiens GN=TOM1L2 PE=1 SV=1	tr|A0A1S3CQA8|A0A1S3CQA8_CUCME target of Myb protein 1-like isoform X1 OS=Cucumis melo GN=LOC103503594 PE=4 SV=1	AT4G32760_ENTH/VHS/GAT family protein; FUNCTIONS IN: protein transporter activity; INVOLVED IN: intracellular protein transport, intra-Golgi vesicle-mediated transport; LOCATED IN: Golgi stack, plasma membrane; EXPRESSED IN: 24 plant structures; EXPRESSED DURING: 15 growth stages; CONTAINS InterPro DOMAIN/s: VHS (InterPro:IPR002014), GAT (InterPro:IPR004152), VHS subgroup (InterPro:IPR018205), EN…
Cup000001g000939.1	sp|Q9LYD9|EMF1_ARATH Protein EMBRYONIC FLOWER 1 OS=Arabidopsis thaliana GN=EMF1 PE=1 SV=1	tr|A0A1S3CRR7|A0A1S3CRR7_CUCME protein EMBRYONIC FLOWER 1-like isoform X1 OS=Cucumis melo GN=LOC103503595 PE=4 SV=1	AT5G11530_embryonic flower 1 (EMF1); Has 1807 Blast hits to 1807 proteins in 277 species: Archae - 0; Bacteria - 0; Metazoa - 736; Fungi - 347; Plants - 385; Viruses - 0; Other Eukaryotes - 339 (source: NCBI BLink).
Cup000001g000940.1
Cup000001g000941.1
Cup000001g000942.1	sp|Q9LYD3|DREB3_ARATH Dehydration-responsive element-binding protein 3 OS=Arabidopsis thaliana GN=DREB3 PE=2 SV=1	tr|A0A1R3IVT7|A0A1R3IVT7_9ROSI Uncharacterized protein OS=Corchorus olitorius GN=COLO4_20967 PE=4 SV=1	AT5G11590_TINY2 (TINY2); FUNCTIONS IN: DNA binding, sequence-specific DNA binding transcription factor activity; INVOLVED IN: regulation of transcription, DNA-dependent; LOCATED IN: nucleus; EXPRESSED IN: shoot apex, embryo, hypocotyl, leaf; EXPRESSED DURING: LP.10 ten leaves visible, D bilateral stage; CONTAINS InterPro DOMAIN/s: DNA-binding, integrase-type (InterPro:IPR016177), Pathogenesis-rel…
Cup000001g000943.1	sp|Q9Y3E5|PTH2_HUMAN Peptidyl-tRNA hydrolase 2, mitochondrial OS=Homo sapiens GN=PTRH2 PE=1 SV=1	tr|A0A1S3CRS9|A0A1S3CRS9_CUCME peptidyl-tRNA hydrolase 2, mitochondrial isoform X2 OS=Cucumis melo GN=LOC103503602 PE=4 SV=1	AT4G32900_Peptidyl-tRNA hydrolase II (PTH2) family protein; FUNCTIONS IN: aminoacyl-tRNA hydrolase activity; INVOLVED IN: translation; EXPRESSED IN: 19 plant structures; EXPRESSED DURING: 10 growth stages; CONTAINS InterPro DOMAIN/s: Peptidyl-tRNA hydrolase, PTH2 (InterPro:IPR002833); BEST Arabidopsis thaliana protein match is: Peptidyl-tRNA hydrolase II (PTH2) family protein (TAIR:AT3G03010.2); …
Cup000001g000946.1	sp|Q39123|ATHB8_ARATH Homeobox-leucine zipper protein ATHB-8 OS=Arabidopsis thaliana GN=ATHB-8 PE=1 SV=1	tr|A0A0A0LHU6|A0A0A0LHU6_CUCSA Uncharacterized protein OS=Cucumis sativus GN=Csa_3G895630 PE=4 SV=1	AT4G32880_homeobox gene 8 (HB-8); CONTAINS InterPro DOMAIN/s: Basic-leucine zipper (bZIP) transcription factor (InterPro:IPR004827), Homeobox (InterPro:IPR001356), Homeodomain-like (InterPro:IPR009057), Lipid-binding START (InterPro:IPR002913), MEKHLA (InterPro:IPR013978), Homeodomain-related (InterPro:IPR012287); BEST Arabidopsis thaliana protein match is: Homeobox-leucine zipper family protein …
Cup000001g000947.1	sp|Q8RXE9|SYWM_ARATH Tryptophan--tRNA ligase, chloroplastic/mitochondrial OS=Arabidopsis thaliana GN=OVA4 PE=1 SV=1	tr|A0A1S3CQQ2|A0A1S3CQQ2_CUCME tryptophan--tRNA ligase, chloroplastic/mitochondrial OS=Cucumis melo GN=LOC103503609 PE=3 SV=1	AT2G25840_ovule abortion 4 (OVA4); FUNCTIONS IN: nucleotide binding, aminoacyl-tRNA ligase activity, tryptophan-tRNA ligase activity, ATP binding; INVOLVED IN: N-terminal protein myristoylation, tRNA aminoacylation for protein translation, ovule development; LOCATED IN: mitochondrion, chloroplast; EXPRESSED IN: 22 plant structures; EXPRESSED DURING: 13 growth stages; CONTAINS InterPro DOMAIN/s: A…
Cup000001g000948.1	sp|Q8LAL2|IAA26_ARATH Auxin-responsive protein IAA26 OS=Arabidopsis thaliana GN=IAA26 PE=1 SV=2	tr|A0A0A0LHU0|A0A0A0LHU0_CUCSA Auxin-responsive protein OS=Cucumis sativus GN=Csa_3G895090 PE=3 SV=1	AT3G16500_phytochrome-associated protein 1 (PAP1); FUNCTIONS IN: sequence-specific DNA binding transcription factor activity; INVOLVED IN: response to auxin stimulus; LOCATED IN: nucleus; EXPRESSED IN: 22 plant structures; EXPRESSED DURING: 13 growth stages; CONTAINS InterPro DOMAIN/s: Aux/IAA-ARF-dimerisation (InterPro:IPR011525), AUX/IAA protein (InterPro:IPR003311); BEST Arabidopsis thaliana p…
Cup000001g000949.1	sp|Q9FI80|PP425_ARATH Pentatricopeptide repeat-containing protein At5g48910 OS=Arabidopsis thaliana GN=PCMP-H38 PE=2 SV=1	tr|A0A1S4E5V0|A0A1S4E5V0_CUCME pentatricopeptide repeat-containing protein At3g62890-like OS=Cucumis melo GN=LOC103503614 PE=4 SV=1	AT5G48910_LOW PSII ACCUMULATION 66 (LPA66); CONTAINS InterPro DOMAIN/s: Pentatricopeptide repeat (InterPro:IPR002885); BEST Arabidopsis thaliana protein match is: Tetratricopeptide repeat (TPR)-like superfamily protein (TAIR:AT5G66520.1); Has 1807 Blast hits to 1807 proteins in 277 species: Archae - 0; Bacteria - 0; Metazoa - 736; Fungi - 347; Plants - 385; Viruses - 0; Other Eukaryotes - 339 (so…
Cup000001g000950.1	sp|O88480|CABIN_RAT Calcineurin-binding protein cabin-1 OS=Rattus norvegicus GN=Cabin1 PE=1 SV=1	tr|A0A0A0LHT4|A0A0A0LHT4_CUCSA Uncharacterized protein OS=Cucumis sativus GN=Csa_3G894550 PE=4 SV=1	AT4G32820_Tetratricopeptide repeat (TPR)-like superfamily protein; FUNCTIONS IN: binding; INVOLVED IN: biological_process unknown; LOCATED IN: cellular_component unknown; CONTAINS InterPro DOMAIN/s: Tetratricopeptide-like helical (InterPro:IPR011990), Tetratricopeptide repeat-containing (InterPro:IPR013026); Has 166 Blast hits to 153 proteins in 63 species: Archae - 8; Bacteria - 13; Metazoa - 66…
Cup000001g000951.1	sp|P53118|ROG1_YEAST Putative lipase ROG1 OS=Saccharomyces cerevisiae (strain ATCC 204508 / S288c) GN=ROG1 PE=1 SV=1	tr|A0A1S3CRU4|A0A1S3CRU4_CUCME putative lipase ROG1 OS=Cucumis melo GN=LOC103503619 PE=4 SV=1	AT1G10040_alpha/beta-Hydrolases superfamily protein; CONTAINS InterPro DOMAIN/s: Protein of unknown function DUF676, hydrolase-like (InterPro:IPR007751); BEST Arabidopsis thaliana protein match is: alpha/beta-Hydrolases superfamily protein (TAIR:AT4G25770.1); Has 823 Blast hits to 815 proteins in 221 species: Archae - 0; Bacteria - 56; Metazoa - 168; Fungi - 260; Plants - 184; Viruses - 0; Other …
Cup000001g000952.A1	sp|P92934|AAP6_ARATH Amino acid permease 6 OS=Arabidopsis thaliana GN=AAP6 PE=1 SV=1	tr|A0A1S3CQR5|A0A1S3CQR5_CUCME amino acid permease 6 OS=Cucumis melo GN=LOC103503623 PE=4 SV=1	AT5G49630_amino acid permease 6 (AAP6); FUNCTIONS IN: acidic amino acid transmembrane transporter activity, neutral amino acid transmembrane transporter activity, amino acid transmembrane transporter activity; INVOLVED IN: response to water deprivation, response to salt stress, aspartate transport, tryptophan transport; LOCATED IN: plasma membrane, membrane; EXPRESSED IN: 22 plant structures; EXP…
Cup000001g000953.1	sp|Q9SXC4|IRX9H_ARATH Probable beta-1,4-xylosyltransferase IRX9H OS=Arabidopsis thaliana GN=IRX9H PE=2 SV=2	tr|A0A1S3CRV4|A0A1S3CRV4_CUCME Glycosyltransferases OS=Cucumis melo GN=LOC103503627 PE=3 SV=1	AT1G27600_IRREGULAR XYLEM 9-LIKE (IRX9-L); CONTAINS InterPro DOMAIN/s: Glycosyl transferase, family 43 (InterPro:IPR005027); BEST Arabidopsis thaliana protein match is: Nucleotide-diphospho-sugar transferases superfamily protein (TAIR:AT2G37090.1); Has 684 Blast hits to 682 proteins in 94 species: Archae - 0; Bacteria - 0; Metazoa - 425; Fungi - 0; Plants - 243; Viruses - 0; Other Eukaryotes - 16…
Cup000001g000954.1
Cup000001g000955.A1	sp|A2RVQ5|AGL16_ARATH Agamous-like MADS-box protein AGL16 OS=Arabidopsis thaliana GN=AGL16 PE=1 SV=1	tr|A0A1S4E5N8|A0A1S4E5N8_CUCME MADS-box transcription factor 23-like isoform X5 OS=Cucumis melo GN=LOC103503640 PE=4 SV=1	AT3G57230_AGAMOUS-like 16 (AGL16); FUNCTIONS IN: sequence-specific DNA binding transcription factor activity; INVOLVED IN: regulation of transcription, DNA-dependent, stomatal lineage progression; LOCATED IN: nucleus; EXPRESSED IN: 26 plant structures; EXPRESSED DURING: 13 growth stages; CONTAINS InterPro DOMAIN/s: Transcription factor, MADS-box (InterPro:IPR002100), Transcription factor, K-box (…
Cup000001g000956.1	sp|Q99MM4|TRAD1_RAT TRAF-type zinc finger domain-containing protein 1 OS=Rattus norvegicus GN=Trafd1 PE=1 SV=2	tr|A0A1S3CRX9|A0A1S3CRX9_CUCME XIAP-associated factor 1 OS=Cucumis melo GN=LOC103503642 PE=4 SV=1	AT1G09920_TRAF-type zinc finger-related; BEST Arabidopsis thaliana protein match is: Ubiquitin fusion degradation UFD1 family protein (TAIR:AT4G15420.1); Has 897 Blast hits to 860 proteins in 162 species: Archae - 0; Bacteria - 0; Metazoa - 570; Fungi - 106; Plants - 68; Viruses - 0; Other Eukaryotes - 153 (source: NCBI BLink).
Cup000001g000957.1		tr|A0A0A0LJQ9|A0A0A0LJQ9_CUCSA Uncharacterized protein OS=Cucumis sativus GN=Csa_3G892770 PE=4 SV=1	AT1G09910_Rhamnogalacturonate lyase family protein; FUNCTIONS IN: lyase activity; INVOLVED IN: carbohydrate metabolic process; LOCATED IN: cellular_component unknown; EXPRESSED IN: 23 plant structures; EXPRESSED DURING: 13 growth stages; CONTAINS InterPro DOMAIN/s: Glycoside hydrolase-type carbohydrate-binding (InterPro:IPR011013), Rhamnogalacturonate lyase (InterPro:IPR010325), Carbohydrate-bind…
Cup000001g000958.1
Cup000001g000959.1	sp|Q39236|T2AG_ARATH Transcription initiation factor IIA subunit 2 OS=Arabidopsis thaliana GN=TFIIA-S PE=2 SV=2	tr|M5XZ20|M5XZ20_PRUPE Uncharacterized protein OS=Prunus persica GN=PRUPE_ppa012329mg PE=4 SV=1	AT4G24440_transcription initiation factor IIA gamma chain / TFIIA-gamma (TFIIA-S); FUNCTIONS IN: RNA polymerase II transcription factor activity; INVOLVED IN: transcription initiation from RNA polymerase II promoter; LOCATED IN: transcription factor TFIIA complex; EXPRESSED IN: 25 plant structures; EXPRESSED DURING: 15 growth stages; CONTAINS InterPro DOMAIN/s: Transcription initiation factor IIA…
Cup000001g000960.1	sp|Q05609|CTR1_ARATH Serine/threonine-protein kinase CTR1 OS=Arabidopsis thaliana GN=CTR1 PE=1 SV=1	tr|A0A1S4E5R8|A0A1S4E5R8_CUCME serine/threonine-protein kinase CTR1 OS=Cucumis melo GN=LOC103503653 PE=4 SV=1	AT4G24480_Protein kinase superfamily protein; FUNCTIONS IN: protein serine/threonine/tyrosine kinase activity, kinase activity; INVOLVED IN: protein amino acid phosphorylation; LOCATED IN: cellular_component unknown; EXPRESSED IN: 10 plant structures; EXPRESSED DURING: 4 anthesis, LP.10 ten leaves visible, petal differentiation and expansion stage, LP.12 twelve leaves visible; CONTAINS InterPro D…
Cup000001g000962.1	sp|Q39048|CER2_ARATH Protein ECERIFERUM 2 OS=Arabidopsis thaliana GN=CER2 PE=1 SV=1	tr|A0A1S3CQJ9|A0A1S3CQJ9_CUCME protein ECERIFERUM 1 OS=Cucumis melo GN=LOC103503654 PE=4 SV=1	AT4G24510_ECERIFERUM 2 (CER2); FUNCTIONS IN: transferase activity, transferring acyl groups other than amino-acyl groups, transferase activity; INVOLVED IN: wax biosynthetic process; LOCATED IN: nucleus; EXPRESSED IN: 23 plant structures; EXPRESSED DURING: 13 growth stages; CONTAINS InterPro DOMAIN/s: Transferase (InterPro:IPR003480); BEST Arabidopsis thaliana protein match is: HXXXD-type acyl-tr…
Cup000001g000963.1	sp|Q93VG8|PPDEX_ARATH DeSI-like protein At4g17486 OS=Arabidopsis thaliana GN=At4g17486 PE=2 SV=1	tr|A0A0A0L339|A0A0A0L339_CUCSA Uncharacterized protein OS=Cucumis sativus GN=Csa_4G652130 PE=4 SV=1	AT5G25170_PPPDE putative thiol peptidase family protein; FUNCTIONS IN: molecular_function unknown; INVOLVED IN: biological_process unknown; LOCATED IN: plasma membrane; EXPRESSED IN: 23 plant structures; EXPRESSED DURING: 13 growth stages; CONTAINS InterPro DOMAIN/s: Protein of unknown function DUF862, eukaryotic (InterPro:IPR008580); BEST Arabidopsis thaliana protein match is: PPPDE putative thi…
Cup000001g000964.1		tr|A0A1S4DZ38|A0A1S4DZ38_CUCME uncharacterized protein LOC103493773 isoform X1 OS=Cucumis melo GN=LOC103493773 PE=4 SV=1	AT4G32030_unknown protein; BEST Arabidopsis thaliana protein match is: unknown protein (TAIR:AT1G80610.1); Has 63 Blast hits to 59 proteins in 12 species: Archae - 0; Bacteria - 0; Metazoa - 6; Fungi - 0; Plants - 53; Viruses - 0; Other Eukaryotes - 4 (source: NCBI BLink).
Cup000001g000965.1
Cup000001g000966.1	sp|O04136|KNAP3_MALDO Homeobox protein knotted-1-like 3 OS=Malus domestica PE=2 SV=1	tr|A0A1S3BUY8|A0A1S3BUY8_CUCME homeobox protein knotted-1-like 3 isoform X3 OS=Cucumis melo GN=LOC103493777 PE=3 SV=1	AT5G25220_KNOTTED1-like homeobox gene 3 (KNAT3); FUNCTIONS IN: transcription activator activity, sequence-specific DNA binding transcription factor activity; INVOLVED IN: response to light stimulus, detection of cytokinin stimulus, cellular response to cytokine stimulus; LOCATED IN: cytosol, nucleus; EXPRESSED IN: 35 plant structures; EXPRESSED DURING: 13 growth stages; CONTAINS InterPro DOMAIN/s…
Cup000001g000967.A1		tr|A0A1S3BVQ9|A0A1S3BVQ9_CUCME uncharacterized protein LOC103493778 OS=Cucumis melo GN=LOC103493778 PE=4 SV=1	AT5G35090_unknown protein; Has 1807 Blast hits to 1807 proteins in 277 species: Archae - 0; Bacteria - 0; Metazoa - 736; Fungi - 347; Plants - 385; Viruses - 0; Other Eukaryotes - 339 (source: NCBI BLink).
Cup000001g000968.A1		tr|A0A0A0L170|A0A0A0L170_CUCSA Uncharacterized protein OS=Cucumis sativus GN=Csa_4G652750 PE=4 SV=1	AT4G32050_neurochondrin family protein; FUNCTIONS IN: binding; INVOLVED IN: biological_process unknown; LOCATED IN: cellular_component unknown; EXPRESSED IN: 18 plant structures; EXPRESSED DURING: 9 growth stages; CONTAINS InterPro DOMAIN/s: Armadillo-type fold (InterPro:IPR016024), Neurochondrin (InterPro:IPR008709); Has 174 Blast hits to 168 proteins in 66 species: Archae - 0; Bacteria - 0; Met…
Cup000001g000969.1	sp|Q9SZY7|VATO1_ARATH V-type proton ATPase subunit c''1 OS=Arabidopsis thaliana GN=VHA-c''1 PE=1 SV=1	tr|A0A1U8NUM1|A0A1U8NUM1_GOSHI V-type proton ATPase subunit c''1-like isoform X2 OS=Gossypium hirsutum GN=LOC107951974 PE=3 SV=1	AT4G32530_ATPase, F0/V0 complex, subunit C protein; FUNCTIONS IN: ATPase activity; INVOLVED IN: ATP synthesis coupled proton transport; LOCATED IN: vacuole; EXPRESSED IN: 24 plant structures; EXPRESSED DURING: 15 growth stages; CONTAINS InterPro DOMAIN/s: ATPase, F0/V0 complex, subunit C (InterPro:IPR002379), ATPase, V0 complex, proteolipid subunit C (InterPro:IPR000245); BEST Arabidopsis thalian…
Cup000001g000970.1	sp|Q8VYU4|CCR4F_ARATH Carbon catabolite repressor protein 4 homolog 6 OS=Arabidopsis thaliana GN=CCR4-6 PE=2 SV=2	tr|A0A1S3CSF9|A0A1S3CSF9_CUCME carbon catabolite repressor protein 4 homolog 6 isoform X2 OS=Cucumis melo GN=LOC103503807 PE=4 SV=1	AT5G11350_DNAse I-like superfamily protein; CONTAINS InterPro DOMAIN/s: Endonuclease/exonuclease/phosphatase (InterPro:IPR005135); BEST Arabidopsis thaliana protein match is: DNAse I-like superfamily protein (TAIR:AT1G73875.1); Has 30201 Blast hits to 17322 proteins in 780 species: Archae - 12; Bacteria - 1396; Metazoa - 17338; Fungi - 3422; Plants - 5037; Viruses - 0; Other Eukaryotes - 2996 (so…
Cup000001g000971.1
Cup000001g000972.1		tr|A0A0A0LGP7|A0A0A0LGP7_CUCSA Uncharacterized protein OS=Cucumis sativus GN=Csa_3G878830 PE=4 SV=1
Cup000001g000973.1		tr|A0A1S3CR45|A0A1S3CR45_CUCME uncharacterized protein LOC103503810 OS=Cucumis melo GN=LOC103503810 PE=4 SV=1	AT5G25500_unknown protein; Has 1807 Blast hits to 1807 proteins in 277 species: Archae - 0; Bacteria - 0; Metazoa - 736; Fungi - 347; Plants - 385; Viruses - 0; Other Eukaryotes - 339 (source: NCBI BLink).
Cup000001g000974.1	sp|Q9SM50|HY5_SOLLC Transcription factor HY5 OS=Solanum lycopersicum GN=HY5 PE=2 SV=1	tr|A0A0A0LJB7|A0A0A0LJB7_CUCSA Uncharacterized protein OS=Cucumis sativus GN=Csa_3G878800 PE=4 SV=1	AT3G17609_HY5-homolog (HYH); CONTAINS InterPro DOMAIN/s: Basic-leucine zipper (bZIP) transcription factor (InterPro:IPR004827), bZIP transcription factor, bZIP-1 (InterPro:IPR011616); BEST Arabidopsis thaliana protein match is: Basic-leucine zipper (bZIP) transcription factor family protein (TAIR:AT5G11260.1); Has 1693 Blast hits to 1693 proteins in 216 species: Archae - 0; Bacteria - 0; Metazoa …
Cup000001g000975.1	sp|Q2USI0|BST1_ASPOR GPI inositol-deacylase OS=Aspergillus oryzae (strain ATCC 42149 / RIB 40) GN=bst1 PE=3 SV=2	tr|A0A1S3CR60|A0A1S3CR60_CUCME uncharacterized protein LOC103503813 isoform X2 OS=Cucumis melo GN=LOC103503813 PE=4 SV=1	AT3G27325_hydrolases, acting on ester bonds; FUNCTIONS IN: hydrolase activity, acting on ester bonds; INVOLVED IN: intracellular protein transport, GPI anchor metabolic process; LOCATED IN: endoplasmic reticulum, plasma membrane; EXPRESSED IN: 22 plant structures; EXPRESSED DURING: 10 growth stages; CONTAINS InterPro DOMAIN/s: PGAP1-like (InterPro:IPR012908); Has 338 Blast hits to 334 proteins in…
Cup000001g000976.1	sp|O48946|CESA1_ARATH Cellulose synthase A catalytic subunit 1 [UDP-forming] OS=Arabidopsis thaliana GN=CESA1 PE=1 SV=1	tr|A0A1S3CRB6|A0A1S3CRB6_CUCME Cellulose synthase OS=Cucumis melo GN=LOC103503814 PE=3 SV=1	AT4G32410_cellulose synthase 1 (CESA1); FUNCTIONS IN: cellulose synthase activity, transferase activity, transferring glycosyl groups; INVOLVED IN: primary cell wall biogenesis, cellulose biosynthetic process, plant-type cell wall biogenesis, hyperosmotic salinity response; LOCATED IN: Golgi apparatus, plasma membrane; EXPRESSED IN: 26 plant structures; EXPRESSED DURING: 16 growth stages; CONTAIN…
Cup000001g000977.A1		tr|A0A0A0LDP8|A0A0A0LDP8_CUCSA Uncharacterized protein OS=Cucumis sativus GN=Csa_3G878740 PE=4 SV=1
Cup000001g000978.1	sp|Q9SKK0|EBF1_ARATH EIN3-binding F-box protein 1 OS=Arabidopsis thaliana GN=EBF1 PE=1 SV=1	tr|A0A059VBN5|A0A059VBN5_CUCSA EIN3-binding-Fbox protein 1 OS=Cucumis sativus GN=Csa_3G878200 PE=2 SV=1	AT2G25490_EIN3-binding F box protein 1 (EBF1); CONTAINS InterPro DOMAIN/s: F-box domain, cyclin-like (InterPro:IPR001810), F-box domain, Skp2-like (InterPro:IPR022364), Leucine-rich repeat, cysteine-containing subtype (InterPro:IPR006553); BEST Arabidopsis thaliana protein match is: EIN3-binding F box protein 2 (TAIR:AT5G25350.1); Has 13069 Blast hits to 4728 proteins in 296 species: Archae - 0; …
Cup000001g000979.1	sp|Q84WS8|U1125_ARATH U11/U12 small nuclear ribonucleoprotein 25 kDa protein OS=Arabidopsis thaliana GN=SNRNP25 PE=2 SV=1	tr|A0A1S3CR65|A0A1S3CR65_CUCME uncharacterized protein LOC103503833 OS=Cucumis melo GN=LOC103503833 PE=4 SV=1	AT5G25340_Ubiquitin-like superfamily protein; BEST Arabidopsis thaliana protein match is: Ubiquitin-like superfamily protein (TAIR:AT4G32270.1); Has 1807 Blast hits to 1807 proteins in 277 species: Archae - 0; Bacteria - 0; Metazoa - 736; Fungi - 347; Plants - 385; Viruses - 0; Other Eukaryotes - 339 (source: NCBI BLink).
Cup000001g000980.1	sp|Q9LFP1|VA713_ARATH Vesicle-associated membrane protein 713 OS=Arabidopsis thaliana GN=VAMP713 PE=2 SV=1	tr|A0A0A0LH93|A0A0A0LH93_CUCSA Uncharacterized protein OS=Cucumis sativus GN=Csa_3G876590 PE=3 SV=1	AT5G11150_vesicle-associated membrane protein 713 (VAMP713); FUNCTIONS IN: molecular_function unknown; INVOLVED IN: response to salt stress; LOCATED IN: vacuolar membrane, vacuole, membrane; EXPRESSED IN: 22 plant structures; EXPRESSED DURING: 13 growth stages; CONTAINS InterPro DOMAIN/s: Longin (InterPro:IPR010908), Longin-like (InterPro:IPR011012), Synaptobrevin (InterPro:IPR001388); BEST Arabi…
Cup000001g000981.1
Cup000001g000982.1	sp|F4JWR0|ACR2_ARATH ACT domain-containing protein ACR2 OS=Arabidopsis thaliana GN=ACR2 PE=4 SV=1	tr|A0A0A0LH89|A0A0A0LH89_CUCSA Uncharacterized protein OS=Cucumis sativus GN=Csa_3G876050 PE=4 SV=1	AT5G25320_ACT-like superfamily protein; FUNCTIONS IN: amino acid binding; INVOLVED IN: metabolic process; LOCATED IN: cellular_component unknown; CONTAINS InterPro DOMAIN/s: Amino acid-binding ACT (InterPro:IPR002912); BEST Arabidopsis thaliana protein match is: ACT domain repeat 3 (TAIR:AT1G76990.5); Has 1807 Blast hits to 1807 proteins in 277 species: Archae - 0; Bacteria - 0; Metazoa - 736; Fu…
Cup000001g000983.1	sp|Q03730|YMB8_YEAST Uncharacterized vacuolar membrane protein YML018C OS=Saccharomyces cerevisiae (strain ATCC 204508 / S288c) GN=YML018C PE=1 SV=1	tr|A0A1S3CR91|A0A1S3CR91_CUCME uncharacterized vacuolar membrane protein YML018C OS=Cucumis melo GN=LOC103503845 PE=4 SV=1	AT4G32140_EamA-like transporter family; FUNCTIONS IN: molecular_function unknown; INVOLVED IN: biological_process unknown; LOCATED IN: endomembrane system, membrane; EXPRESSED IN: 24 plant structures; EXPRESSED DURING: 13 growth stages; CONTAINS InterPro DOMAIN/s: Protein of unknown function DUF6, transmembrane (InterPro:IPR000620); BEST Arabidopsis thaliana protein match is: EamA-like transporte…
Cup000001g000984.1	sp|Q8VY97|Y4213_ARATH ER membrane protein complex subunit 7 homolog OS=Arabidopsis thaliana GN=At4g32130 PE=2 SV=1	tr|A0A1S3CRF1|A0A1S3CRF1_CUCME ER membrane protein complex subunit 7 homolog OS=Cucumis melo GN=LOC103503846 PE=4 SV=1	AT2G25310_FUNCTIONS IN: carbohydrate binding; INVOLVED IN: biological_process unknown; LOCATED IN: endomembrane system; EXPRESSED IN: 22 plant structures; EXPRESSED DURING: 13 growth stages; CONTAINS InterPro DOMAIN/s: Carbohydrate-binding-like fold (InterPro:IPR013784), Protein of unknown function DUF2012 (InterPro:IPR019008); BEST Arabidopsis thaliana protein match is: Protein of unknown functi…
Cup000001g000985.1	sp|F4IPY2|SYCM_ARATH Cysteine--tRNA ligase, chloroplastic/mitochondrial OS=Arabidopsis thaliana GN=SYCO PE=2 SV=1	tr|A0A1S3CSJ7|A0A1S3CSJ7_CUCME cysteine--tRNA ligase, chloroplastic/mitochondrial isoform X1 OS=Cucumis melo GN=LOC103503847 PE=3 SV=1	AT2G31170_SYCO ARATH; FUNCTIONS IN: cysteine-tRNA ligase activity, nucleotide binding, aminoacyl-tRNA ligase activity, ATP binding; INVOLVED IN: cysteinyl-tRNA aminoacylation, translation, tRNA aminoacylation for protein translation; LOCATED IN: mitochondrion, chloroplast; EXPRESSED IN: 21 plant structures; EXPRESSED DURING: 13 growth stages; CONTAINS InterPro DOMAIN/s: Rossmann-like alpha/beta/a…
Cup000001g000986.1		tr|A0A1S4DZ70|A0A1S4DZ70_CUCME uncharacterized protein LOC103493785 OS=Cucumis melo GN=LOC103493785 PE=4 SV=1	AT2G25270_unknown protein; LOCATED IN: plasma membrane; EXPRESSED IN: 18 plant structures; EXPRESSED DURING: 13 growth stages; BEST Arabidopsis thaliana protein match is: unknown protein (TAIR:AT2G12400.1); Has 35333 Blast hits to 34131 proteins in 2444 species: Archae - 798; Bacteria - 22429; Metazoa - 974; Fungi - 991; Plants - 531; Viruses - 0; Other Eukaryotes - 9610 (source: NCBI BLink).
Cup000001g000987.1		tr|A0A1S3BUD9|A0A1S3BUD9_CUCME Uncharacterized protein OS=Cucumis melo GN=LOC103493784 PE=4 SV=1	AT5G11090_serine-rich protein-related; BEST Arabidopsis thaliana protein match is: serine-rich protein-related (TAIR:AT5G25280.2); Has 1807 Blast hits to 1807 proteins in 277 species: Archae - 0; Bacteria - 0; Metazoa - 736; Fungi - 347; Plants - 385; Viruses - 0; Other Eukaryotes - 339 (source: NCBI BLink).
Cup000001g000988.1		tr|A0A0A0LDQ8|A0A0A0LDQ8_CUCSA Uncharacterized protein OS=Cucumis sativus GN=Csa_3G878890 PE=4 SV=1	AT2G25625_unknown protein; FUNCTIONS IN: molecular_function unknown; INVOLVED IN: biological_process unknown; LOCATED IN: chloroplast; EXPRESSED IN: 10 plant structures; EXPRESSED DURING: LP.06 six leaves visible, LP.04 four leaves visible, 4 anthesis, petal differentiation and expansion stage; Has 24 Blast hits to 24 proteins in 9 species: Archae - 0; Bacteria - 0; Metazoa - 0; Fungi - 0; Plants…
Cup000001g000989.1	sp|Q39071|CCA21_ARATH Cyclin-A2-1 OS=Arabidopsis thaliana GN=CYCA2-1 PE=2 SV=3	tr|A0A0A0LGQ2|A0A0A0LGQ2_CUCSA Uncharacterized protein OS=Cucumis sativus GN=Csa_3G878930 PE=3 SV=1	AT5G25380_cyclin a2;1 (CYCA2;1); FUNCTIONS IN: cyclin-dependent protein kinase regulator activity; INVOLVED IN: regulation of cell cycle, DNA endoreduplication; LOCATED IN: nucleus, chloroplast; EXPRESSED IN: 11 plant structures; EXPRESSED DURING: 6 growth stages; CONTAINS InterPro DOMAIN/s: G2/mitotic-specific cyclin A (InterPro:IPR015453), Cyclin, C-terminal (InterPro:IPR004367), Cyclin-like (I…
Cup000001g000990.1	sp|Q92576|PHF3_HUMAN PHD finger protein 3 OS=Homo sapiens GN=PHF3 PE=1 SV=3	tr|A0A0A0LDR1|A0A0A0LDR1_CUCSA Uncharacterized protein OS=Cucumis sativus GN=Csa_3G878940 PE=4 SV=1	AT5G11430_SPOC domain / Transcription elongation factor S-II protein; FUNCTIONS IN: zinc ion binding; INVOLVED IN: transcription; LOCATED IN: nucleus; EXPRESSED IN: 22 plant structures; EXPRESSED DURING: 12 growth stages; CONTAINS InterPro DOMAIN/s: Spen paralogue and orthologue SPOC, C-terminal (InterPro:IPR012921), Transcription elongation factor S-IIM (InterPro:IPR017890), Transcription elonga…
Cup000001g000991.1	sp|Q6K431|TRX1_ORYSJ Histone-lysine N-methyltransferase TRX1 OS=Oryza sativa subsp. japonica GN=TRX1 PE=1 SV=1	tr|A0A1S3CR90|A0A1S3CR90_CUCME LOW QUALITY PROTEIN: uncharacterized protein LOC103503793 OS=Cucumis melo GN=LOC103503793 PE=4 SV=1	AT4G32620_Enhancer of polycomb-like transcription factor protein; FUNCTIONS IN: nucleic acid binding; INVOLVED IN: biological_process unknown; LOCATED IN: cellular_component unknown; EXPRESSED IN: 25 plant structures; EXPRESSED DURING: 14 growth stages; CONTAINS InterPro DOMAIN/s: Tudor domain (InterPro:IPR002999), Enhancer of polycomb-like (InterPro:IPR019542); BEST Arabidopsis thaliana protein …
Cup000001g000992.A1		tr|A0A0A0LHC8|A0A0A0LHC8_CUCSA Uncharacterized protein OS=Cucumis sativus GN=Csa_3G879500 PE=4 SV=1
Cup000001g000995.1
Cup000001g000996.1	sp|F4IDY7|DDR4_ARATH DDT domain-containing protein DDR4 OS=Arabidopsis thaliana GN=DDR4 PE=1 SV=1	tr|A0A1S4E5K9|A0A1S4E5K9_CUCME DDT domain-containing protein DDR4 isoform X1 OS=Cucumis melo GN=LOC103503782 PE=4 SV=1	AT5G25580_BEST Arabidopsis thaliana protein match is: DDT domain superfamily (TAIR:AT1G18950.1); Has 178 Blast hits to 178 proteins in 75 species: Archae - 0; Bacteria - 4; Metazoa - 51; Fungi - 33; Plants - 60; Viruses - 1; Other Eukaryotes - 29 (source: NCBI BLink).
Cup000001g000997.1	sp|Q9M084|SYDC2_ARATH Aspartate--tRNA ligase 2, cytoplasmic OS=Arabidopsis thaliana GN=IBI1 PE=1 SV=1	tr|A0A1S3CR09|A0A1S3CR09_CUCME aspartate--tRNA ligase 2, cytoplasmic OS=Cucumis melo GN=LOC103503781 PE=3 SV=1	AT4G31180_Class II aminoacyl-tRNA and biotin synthetases superfamily protein; FUNCTIONS IN: aspartate-tRNA ligase activity, nucleotide binding, aminoacyl-tRNA ligase activity, nucleic acid binding, ATP binding; INVOLVED IN: response to cadmium ion, aspartyl-tRNA aminoacylation; LOCATED IN: chloroplast, cytoplasm; EXPRESSED IN: 25 plant structures; EXPRESSED DURING: 14 growth stages; CONTAINS Inte…
Cup000001g000998.1	sp|Q8H1G5|REIL1_ARATH Cytoplasmic 60S subunit biogenesis factor REI1 homolog 1 OS=Arabidopsis thaliana GN=REIL1 PE=1 SV=1	tr|A0A0A0LDT9|A0A0A0LDT9_CUCSA Uncharacterized protein OS=Cucumis sativus GN=Csa_3G881730 PE=4 SV=1	AT4G31420_Zinc finger protein 622; FUNCTIONS IN: sequence-specific DNA binding transcription factor activity; INVOLVED IN: regulation of transcription; LOCATED IN: intracellular; EXPRESSED IN: 25 plant structures; EXPRESSED DURING: 15 growth stages; CONTAINS InterPro DOMAIN/s: Zinc finger, C2H2-like (InterPro:IPR015880), Zinc finger, C2H2-type (InterPro:IPR007087); BEST Arabidopsis thaliana prote…
Cup000001g000999.1	sp|Q9ZQ19|RFA2A_ARATH Replication protein A 32 kDa subunit A OS=Arabidopsis thaliana GN=RPA2A PE=1 SV=2	tr|A0A1S3CR64|A0A1S3CR64_CUCME replication protein A 32 kDa subunit A-like OS=Cucumis melo GN=LOC103503766 PE=4 SV=1	AT2G24490_replicon protein A2 (RPA2); CONTAINS InterPro DOMAIN/s: Winged helix-turn-helix transcription repressor DNA-binding (InterPro:IPR011991), Nucleic acid-binding, OB-fold-like (InterPro:IPR016027), Nucleic acid-binding, OB-fold (InterPro:IPR012340), Replication protein A, subunit RPA32 (InterPro:IPR014646), Replication protein A, C-terminal (InterPro:IPR014892), Nucleic acid binding, OB-fo…
Cup000001g001000.A1
Cup000001g001001.A1	sp|Q9LTW9|FLA14_ARATH Fasciclin-like arabinogalactan protein 14 OS=Arabidopsis thaliana GN=FLA14 PE=2 SV=1	tr|A0A1S3CR01|A0A1S3CR01_CUCME fasciclin-like arabinogalactan protein 14 OS=Cucumis melo GN=LOC103503769 PE=4 SV=1	AT3G12660_FASCICLIN-like arabinogalactan protein 14 precursor (FLA14); CONTAINS InterPro DOMAIN/s: FAS1 domain (InterPro:IPR000782); BEST Arabidopsis thaliana protein match is: FASCICLIN-like arabinogalactan protein 8 (TAIR:AT2G45470.1); Has 278 Blast hits to 274 proteins in 23 species: Archae - 0; Bacteria - 2; Metazoa - 0; Fungi - 7; Plants - 267; Viruses - 0; Other Eukaryotes - 2 (source: NCBI…
Cup000001g001002.1	sp|Q9LXB4|Y5620_ARATH Putative RNA methyltransferase At5g10620 OS=Arabidopsis thaliana GN=At5g10620 PE=3 SV=1	tr|A0A1S3CQZ8|A0A1S3CQZ8_CUCME putative RNA methyltransferase At5g10620 OS=Cucumis melo GN=LOC103503770 PE=3 SV=1	AT5G10620_methyltransferases; FUNCTIONS IN: methyltransferase activity; INVOLVED IN: rRNA processing; LOCATED IN: chloroplast, cytoplasm; EXPRESSED IN: 19 plant structures; EXPRESSED DURING: 11 growth stages; CONTAINS InterPro DOMAIN/s: SPOUT methyltransferase, predicted (InterPro:IPR003742); BEST Arabidopsis thaliana protein match is: methyltransferases (TAIR:AT5G10605.2); Has 1807 Blast hits to…
Cup000001g001003.1	sp|Q9ZQ34|Y2433_ARATH Uncharacterized protein At2g24330 OS=Arabidopsis thaliana GN=At2g24330 PE=2 SV=1	tr|A0A1S3CQZ7|A0A1S3CQZ7_CUCME uncharacterized protein At2g24330 OS=Cucumis melo GN=LOC103503772 PE=4 SV=1	AT4G31080_Protein of unknown function (DUF2296); CONTAINS InterPro DOMAIN/s: Protein of unknown function DUF2296 (InterPro:IPR019273); BEST Arabidopsis thaliana protein match is: Protein of unknown function (DUF2296) (TAIR:AT2G24330.1); Has 339 Blast hits to 333 proteins in 132 species: Archae - 0; Bacteria - 0; Metazoa - 140; Fungi - 115; Plants - 80; Viruses - 0; Other Eukaryotes - 4 (source: N…
Cup000001g001004.1	sp|C6D563|RSMH_PAESJ Ribosomal RNA small subunit methyltransferase H OS=Paenibacillus sp. (strain JDR-2) GN=rsmH PE=3 SV=1	tr|A0A1S3CR02|A0A1S3CR02_CUCME ribosomal RNA small subunit methyltransferase H OS=Cucumis melo GN=LOC103503773 PE=3 SV=1	AT5G10910_mraW methylase family protein; FUNCTIONS IN: methyltransferase activity; EXPRESSED IN: 22 plant structures; EXPRESSED DURING: 13 growth stages; CONTAINS InterPro DOMAIN/s: S-adenosyl-L-methionine-dependent methyltransferase, MraW (InterPro:IPR002903); Has 1807 Blast hits to 1807 proteins in 277 species: Archae - 0; Bacteria - 0; Metazoa - 736; Fungi - 347; Plants - 385; Viruses - 0; Oth…
Cup000001g001005.1	sp|P93604|LRK10_WHEAT Rust resistance kinase Lr10 OS=Triticum aestivum GN=LRK10 PE=2 SV=1	tr|A0A1S3CR55|A0A1S3CR55_CUCME rust resistance kinase Lr10-like OS=Cucumis melo GN=LOC103503762 PE=3 SV=1	AT1G70250_receptor serine/threonine kinase, putative; FUNCTIONS IN: protein serine/threonine kinase activity, transmembrane receptor protein serine/threonine kinase activity, protein kinase activity, ATP binding; INVOLVED IN: protein amino acid phosphorylation; LOCATED IN: endomembrane system; EXPRESSED IN: 20 plant structures; EXPRESSED DURING: 11 growth stages; CONTAINS InterPro DOMAIN/s: Prote…
Cup000001g001006.1	sp|P93604|LRK10_WHEAT Rust resistance kinase Lr10 OS=Triticum aestivum GN=LRK10 PE=2 SV=1	tr|A0A1S3CQY1|A0A1S3CQY1_CUCME rust resistance kinase Lr10-like OS=Cucumis melo GN=LOC103503761 PE=3 SV=1	AT5G38280_PR5-like receptor kinase (PR5K); FUNCTIONS IN: transmembrane receptor protein serine/threonine kinase activity, kinase activity; INVOLVED IN: response to fungus; LOCATED IN: endomembrane system; EXPRESSED IN: 6 plant structures; EXPRESSED DURING: petal differentiation and expansion stage; CONTAINS InterPro DOMAIN/s: Protein kinase, ATP binding site (InterPro:IPR017441), Protein kinase, …
Cup000001g001007.1	sp|Q949W6|KAKU4_ARATH Protein KAKU4 OS=Arabidopsis thaliana GN=KAKU4 PE=1 SV=1	tr|A0A0A0LJF9|A0A0A0LJF9_CUCSA Uncharacterized protein OS=Cucumis sativus GN=Csa_3G881790 PE=4 SV=1	AT4G31430_unknown protein; LOCATED IN: plasma membrane; EXPRESSED IN: 25 plant structures; EXPRESSED DURING: 15 growth stages; Has 30201 Blast hits to 17322 proteins in 780 species: Archae - 12; Bacteria - 1396; Metazoa - 17338; Fungi - 3422; Plants - 5037; Viruses - 0; Other Eukaryotes - 2996 (source: NCBI BLink).
Cup000001g001008.1
Cup000001g001009.1	sp|Q03194|PMA4_NICPL Plasma membrane ATPase 4 OS=Nicotiana plumbaginifolia GN=PMA4 PE=2 SV=1	tr|A0A1S3CR51|A0A1S3CR51_CUCME Plasma membrane ATPase OS=Cucumis melo GN=LOC103503758 PE=3 SV=1	AT2G24520_H(+)-ATPase 5 (HA5); FUNCTIONS IN: ATPase activity; INVOLVED IN: cation transport, metabolic process, ATP biosynthetic process; LOCATED IN: plasma membrane; EXPRESSED IN: 23 plant structures; EXPRESSED DURING: 14 growth stages; CONTAINS InterPro DOMAIN/s: ATPase, P-type, ATPase-associated domain (InterPro:IPR008250), ATPase, P-type, H+ transporting proton pump (InterPro:IPR000695), ATPa…
Cup000001g001010.1		tr|A0A0A0LGS9|A0A0A0LGS9_CUCSA Uncharacterized protein OS=Cucumis sativus GN=Csa_3G881820 PE=4 SV=1	AT2G24530_unknown protein; BEST Arabidopsis thaliana protein match is: unknown protein (TAIR:AT4G31440.1); Has 30201 Blast hits to 17322 proteins in 780 species: Archae - 12; Bacteria - 1396; Metazoa - 17338; Fungi - 3422; Plants - 5037; Viruses - 0; Other Eukaryotes - 2996 (source: NCBI BLink).
Cup000001g001011.1		tr|A0A1S3CS85|A0A1S3CS85_CUCME centromere-associated protein E isoform X1 OS=Cucumis melo GN=LOC103503751 PE=4 SV=1	AT4G31570_CONTAINS InterPro DOMAIN/s: Prefoldin (InterPro:IPR009053); BEST Arabidopsis thaliana protein match is: unknown protein (TAIR:AT1G24460.1); Has 194354 Blast hits to 66887 proteins in 3244 species: Archae - 3688; Bacteria - 38556; Metazoa - 84828; Fungi - 17265; Plants - 10589; Viruses - 805; Other Eukaryotes - 38623 (source: NCBI BLink).
Cup000001g001012.1	sp|Q6K4N0|RSZ21_ORYSJ Serine/arginine-rich splicing factor RSZ21 OS=Oryza sativa subsp. japonica GN=RSZP21 PE=2 SV=1	tr|A0A0A0LEI3|A0A0A0LEI3_CUCSA Uncharacterized protein OS=Cucumis sativus GN=Csa_3G881900 PE=4 SV=1	AT1G23860_RS-containing zinc finger protein 21 (RSZP21); FUNCTIONS IN: protein binding; INVOLVED IN: nuclear mRNA splicing, via spliceosome; LOCATED IN: nuclear speck, nucleus; EXPRESSED IN: 24 plant structures; EXPRESSED DURING: 13 growth stages; CONTAINS InterPro DOMAIN/s: RNA recognition motif, RNP-1 (InterPro:IPR000504), Nucleotide-binding, alpha-beta plait (InterPro:IPR012677), Zinc finger, …
Cup000001g001013.1	sp|Q9SJA4|CNG14_ARATH Probable cyclic nucleotide-gated ion channel 14 OS=Arabidopsis thaliana GN=CNGC14 PE=2 SV=2	tr|A0A0A0LGT4|A0A0A0LGT4_CUCSA Uncharacterized protein OS=Cucumis sativus GN=Csa_3G881910 PE=4 SV=1	AT2G24610_cyclic nucleotide-gated channel 14 (CNGC14); FUNCTIONS IN: ion channel activity, cyclic nucleotide binding, calmodulin binding; INVOLVED IN: potassium ion transport, ion transport, transmembrane transport; LOCATED IN: membrane; EXPRESSED IN: 9 plant structures; EXPRESSED DURING: 6 growth stages; CONTAINS InterPro DOMAIN/s: Cyclic nucleotide-binding (InterPro:IPR000595), Potassium channe…
Cup000001g001014.1	sp|Q8GY54|GCT21_ARATH Gamma-glutamylcyclotransferase 2-1 OS=Arabidopsis thaliana GN=GGCT2;1 PE=1 SV=1	tr|A0A1S3CS76|A0A1S3CS76_CUCME Gamma-glutamylcyclotransferase OS=Cucumis melo GN=LOC103503734 PE=3 SV=1	AT5G26220_ChaC-like family protein; CONTAINS InterPro DOMAIN/s: ChaC-like protein (InterPro:IPR006840); BEST Arabidopsis thaliana protein match is: ChaC-like family protein (TAIR:AT4G31290.1); Has 1807 Blast hits to 1807 proteins in 277 species: Archae - 0; Bacteria - 0; Metazoa - 736; Fungi - 347; Plants - 385; Viruses - 0; Other Eukaryotes - 339 (source: NCBI BLink).
Cup000001g001015.1		tr|A0A0A0LEJ6|A0A0A0LEJ6_CUCSA Uncharacterized protein OS=Cucumis sativus GN=Csa_3G888520 PE=4 SV=1	AT4G31330_Protein of unknown function, DUF599; FUNCTIONS IN: molecular_function unknown; INVOLVED IN: biological_process unknown; LOCATED IN: endomembrane system; EXPRESSED IN: 14 plant structures; EXPRESSED DURING: LP.06 six leaves visible, LP.04 four leaves visible, 4 anthesis, petal differentiation and expansion stage, LP.08 eight leaves visible; CONTAINS InterPro DOMAIN/s: Protein of unknown …
Cup000001g001016.1		tr|A0A0A0LDX0|A0A0A0LDX0_CUCSA Uncharacterized protein OS=Cucumis sativus GN=Csa_3G888540 PE=4 SV=1	AT4G31340_myosin heavy chain-related; LOCATED IN: endoplasmic reticulum, plasma membrane; EXPRESSED IN: 26 plant structures; EXPRESSED DURING: 15 growth stages; BEST Arabidopsis thaliana protein match is: DNA repair ATPase-related (TAIR:AT2G24420.2); Has 30201 Blast hits to 17322 proteins in 780 species: Archae - 12; Bacteria - 1396; Metazoa - 17338; Fungi - 3422; Plants - 5037; Viruses - 0; Othe…
Cup000001g001017.1	sp|Q9LDK9|APBLA_ARATH Beta-adaptin-like protein A OS=Arabidopsis thaliana GN=BETAA-AD PE=1 SV=1	tr|A0A1S3CQS8|A0A1S3CQS8_CUCME Beta-adaptin-like protein OS=Cucumis melo GN=LOC103503721 PE=3 SV=1	AT5G11490_adaptin family protein; FUNCTIONS IN: protein transporter activity, binding; INVOLVED IN: intracellular protein transport, vesicle-mediated transport, protein transport; LOCATED IN: membrane coat, clathrin adaptor complex; EXPRESSED IN: 23 plant structures; EXPRESSED DURING: 14 growth stages; CONTAINS InterPro DOMAIN/s: Clathrin adaptor, beta-adaptin, appendage, C-terminal subdomain (In…
Cup000001g001018.1	sp|O81062|SIP_ARATH Signal peptide peptidase OS=Arabidopsis thaliana GN=SPP PE=2 SV=1	tr|A0A1S3CS55|A0A1S3CS55_CUCME signal peptide peptidase OS=Cucumis melo GN=LOC103503715 PE=4 SV=1	AT2G03120_signal peptide peptidase (SPP); FUNCTIONS IN: aspartic-type endopeptidase activity; INVOLVED IN: pollen germination, pollen development; LOCATED IN: endoplasmic reticulum, endoplasmic reticulum membrane; EXPRESSED IN: 28 plant structures; EXPRESSED DURING: 16 growth stages; CONTAINS InterPro DOMAIN/s: Peptidase A22, presenilin signal peptide (InterPro:IPR006639), Peptidase A22B, signal …
Cup000001g001019.1	sp|Q8L7A0|TAUE3_ARATH Sulfite exporter TauE/SafE family protein 3 OS=Arabidopsis thaliana GN=At2g25737 PE=2 SV=1	tr|B9RS52|B9RS52_RICCO Putative uncharacterized protein OS=Ricinus communis GN=RCOM_0803020 PE=4 SV=1	AT2G25737_Sulfite exporter TauE/SafE family protein; LOCATED IN: endomembrane system, integral to membrane; CONTAINS InterPro DOMAIN/s: Protein of unknown function DUF81 (InterPro:IPR002781); BEST Arabidopsis thaliana protein match is: Sulfite exporter TauE/SafE family protein (TAIR:AT2G36630.1); Has 3417 Blast hits to 2961 proteins in 724 species: Archae - 129; Bacteria - 1927; Metazoa - 0; Fung…
Cup000001g001020.1	sp|Q3SZX8|CCD25_BOVIN Coiled-coil domain-containing protein 25 OS=Bos taurus GN=CCDC25 PE=2 SV=1	tr|A0A0A0LJJ0|A0A0A0LJJ0_CUCSA Uncharacterized protein OS=Cucumis sativus GN=Csa_3G889140 PE=4 SV=1	AT5G11500_unknown protein; CONTAINS InterPro DOMAIN/s: Protein of unknown function DUF814 (InterPro:IPR008532); Has 1807 Blast hits to 1807 proteins in 277 species: Archae - 0; Bacteria - 0; Metazoa - 736; Fungi - 347; Plants - 385; Viruses - 0; Other Eukaryotes - 339 (source: NCBI BLink).
Cup000001g001021.1	sp|Q9S7G7|MB3R1_ARATH Transcription factor MYB3R-1 OS=Arabidopsis thaliana GN=MYB3R1 PE=2 SV=1	tr|A0A0A0LHI7|A0A0A0LHI7_CUCSA Uncharacterized protein OS=Cucumis sativus GN=Csa_3G889150 PE=4 SV=1	AT4G32730_ARABIDOOSIS THALIANA MYB DOMAIN PROTEIN 3R1 (ATMYB3R1); CONTAINS InterPro DOMAIN/s: SANT, DNA-binding (InterPro:IPR001005), Myb, DNA-binding (InterPro:IPR014778), Homeodomain-like (InterPro:IPR009057), Homeodomain-related (InterPro:IPR012287), HTH transcriptional regulator, Myb-type, DNA-binding (InterPro:IPR017930), Myb transcription factor (InterPro:IPR015495); BEST Arabidopsis thalia…
Cup000001g001022.1	sp|Q43125|CRY1_ARATH Cryptochrome-1 OS=Arabidopsis thaliana GN=CRY1 PE=1 SV=2	tr|A0A1S3CS50|A0A1S3CS50_CUCME cryptochrome-1 isoform X1 OS=Cucumis melo GN=LOC103503708 PE=4 SV=1	AT4G08920_cryptochrome 1 (CRY1); CONTAINS InterPro DOMAIN/s: Rossmann-like alpha/beta/alpha sandwich fold (InterPro:IPR014729), Cryptochrome/DNA photolyase, class 1 conserved site, C-terminal (InterPro:IPR018394), DNA photolyase, N-terminal (InterPro:IPR006050), Cryptochrome C-terminal (InterPro:IPR020978), DNA photolyase, FAD-binding/Cryptochrome, C-terminal (InterPro:IPR005101), Cryptochrome, p…
[truncated: 33,162 more rows]

## Sheet: S.Table3
Supplementary Table 3. GO annotation of C.pepo proteome.
[truncated: 269,170+ more rows]

[truncated: 2 more sheets: S.Table4, S.Table5]
